# Supplementary material for: Differential Effects of Two Herbivore-Induced Plant Volatiles on the Oviposition of Chilo suppressalis
Source: Plants (Basel). 2025 Aug 2;14(15):2384. doi: 10.3390/plants14152384 (PMC12349140; doi:10.3390/plants14152384)
Supplement: Supplementary file 1 [file plants-14-02384-s001.zip › Supplementary Tables.xlsx]

## Sheet: S1
Table S1. Summary of Transcriptome Sequencing Data Quality
Sample	Raw Reads	Raw Bases	Clean Reads	Clean Bases	Error Rate	Q20	Q30	GC content
Hex_12h_1	40272906	6.06 G	40129154	6.06 G	0.0003	0.9805	0.9415	0.4567
Hex_12h_2	48746762	7.34 G	48575642	7.33 G	0.0003	0.9802	0.9413	0.4473
Hex_12h_3	43255366	6.51 G	43087486	6.51 G	0.0003	0.9799	0.9403	0.4551
Hep_12h_1	47635152	7.17 G	47472076	7.17 G	0.0003	0.9801	0.9411	0.4512
Hep_12h_2	44020598	6.63 G	43864552	6.62 G	0.0002	0.9812	0.9437	0.4509
Hep_12h_3	40961016	6.16 G	40810232	6.16 G	0.0002	0.9809	0.9427	0.4548
Ced_12h_1	42907754	6.46 G	42751942	6.46 G	0.0002	0.9814	0.9443	0.453
Ced_12h_2	42193674	6.35 G	42060504	6.35 G	0.0003	0.9787	0.9373	0.4426
Ced_12h_3	38798176	5.84 G	38670918	5.84 G	0.0002	0.9813	0.9438	0.4512
Hex_36h_1	44113254	6.63 G	43804654	6.61 G	0.0002	0.982	0.9464	0.4634
Hex_36h_2	41983414	6.32 G	41709108	6.3 G	0.0003	0.9802	0.9403	0.4337
Hex_36h_3	46881744	7.05 G	46644502	7.04 G	0.0003	0.9781	0.936	0.4332
Hep_36h_1	39998602	6.02 G	39749182	6 G	0.0003	0.9811	0.9426	0.4318
Hep_36h_2	42197300	6.34 G	41958648	6.34 G	0.0003	0.9754	0.9299	0.445
Hep_36h_3	45129768	6.78 G	44837048	6.77 G	0.0003	0.9769	0.9336	0.4466
Ced_36h_1	54617508	8.21 G	54286630	8.2 G	0.0003	0.9749	0.9286	0.4301
Ced_36h_2	45433716	6.84 G	45163878	6.82 G	0.0002	0.9824	0.9455	0.4384
Ced_36h_3	42391618	6.37 G	42101494	6.36 G	0.0002	0.9822	0.9464	0.4444
Note: Hep_12h: 2-heptanol treatment for 12 hours; Hep_36h: 2-heptanol treatment for 36 hours; Ced_12h: α-cedrene treatment for 12 hours; Ced_36h: α-cedrene treatment for 36 hours.

## Sheet: S2
Table S2. Summary of clean reads mapped to reference genome for Chilo suppressalis
Sample name	Hex_12h_1	Hex_12h_2	Hex_12h_3	Hep_12h_1	Hep_12h_2	Hep_12h_3	Ced_12h_1	Ced_12h_2	Ced_12h_3	KB2_1	KB2_2	KB2_3	Hex_36h_1	Hex_36h_2	Hex_36h_3	Hep_36h_1	Hep_36h_2	Hep_36h_3	Ced_36h_1	Ced_36h_2	Ced_36h_3
Total reads	40129154	48575642	43087486	47472076	43864552	40810232	42751942	42060504	38670918	42524512	44462940	44110624	43804654	41709108	46644502	39749182	41958648	44837048	54286630	45163878	42101494
Total mapped	37023842 (92.26%)	44603546 (91.82%)	40177086 (93.25%)	43985664 (92.66%)	40877542 (93.19%)	38007782 (93.13%)	39559456 (92.53%)	39176454 (93.14%)	35835334 (92.67%)	37993004 (89.34%)	40330532 (90.71%)	40481166 (91.77%)	38895810 (88.79%)	38312520 (91.86%)	42620246 (91.37%)	35675210 (89.75%)	37628702 (89.68%)	41451548 (92.45%)	47859250 (88.16%)	40977426 (90.73%)	38556292 (91.58%)
Multiple mapped	1546654 (3.85%)	1730536 (3.56%)	1567932 (3.64%)	1922428 (4.05%)	1593138 (3.63%)	1370218 (3.36%)	2182154 (5.1%)	1979866 (4.71%)	1556382 (4.02%)	1707006 (4.01%)	1721822 (3.87%)	1719048 (3.9%)	1576778 (3.6%)	1516208 (3.64%)	1813456 (3.89%)	1478804 (3.72%)	1579544 (3.76%)	1559172 (3.48%)	1824408 (3.36%)	1829206 (4.05%)	1513594 (3.6%)
Uniquely mapped	35477188 (88.41%)	42873010 (88.26%)	38609154 (89.61%)	42063236 (88.61%)	39284404 (89.56%)	36637564 (89.78%)	37377302 (87.43%)	37196588 (88.44%)	34278952 (88.64%)	36285998 (85.33%)	38608710 (86.83%)	38762118 (87.87%)	37319032 (85.19%)	36796312 (88.22%)	40806790 (87.48%)	34196406 (86.03%)	36049158 (85.92%)	39892376 (88.97%)	46034842 (84.8%)	39148220 (86.68%)	37042698 (87.98%)
Read-1	17738594 (44.2%)	21436505 (44.13%)	19304577 (44.8%)	21031618 (44.3%)	19642202 (44.78%)	18318782 (44.89%)	18688651 (43.71%)	18598294 (44.22%)	17139476 (44.32%)	18142999 (42.66%)	19304355 (43.42%)	19381059 (43.94%)	18659516 (42.6%)	18398156 (44.11%)	20403395 (43.74%)	17098203 (43.02%)	18024579 (42.96%)	19946188 (44.49%)	23017421 (42.4%)	19574110 (43.34%)	18521349 (43.99%)
Read-2	17738594 (44.2%)	21436505 (44.13%)	19304577 (44.8%)	21031618 (44.3%)	19642202 (44.78%)	18318782 (44.89%)	18688651 (43.71%)	18598294 (44.22%)	17139476 (44.32%)	18142999 (42.66%)	19304355 (43.42%)	19381059 (43.94%)	18659516 (42.6%)	18398156 (44.11%)	20403395 (43.74%)	17098203 (43.02%)	18024579 (42.96%)	19946188 (44.49%)	23017421 (42.4%)	19574110 (43.34%)	18521349 (43.99%)
Reads map to '+'	17738594 (44.2%)	21436505 (44.13%)	19304577 (44.8%)	21031618 (44.3%)	19642202 (44.78%)	18318782 (44.89%)	18688651 (43.71%)	18598294 (44.22%)	17139476 (44.32%)	18142999 (42.66%)	19304355 (43.42%)	19381059 (43.94%)	18659516 (42.6%)	18398156 (44.11%)	20403395 (43.74%)	17098203 (43.02%)	18024579 (42.96%)	19946188 (44.49%)	23017421 (42.4%)	19574110 (43.34%)	18521349 (43.99%)
Reads map to '-'	17738594 (44.2%)	21436505 (44.13%)	19304577 (44.8%)	21031618 (44.3%)	19642202 (44.78%)	18318782 (44.89%)	18688651 (43.71%)	18598294 (44.22%)	17139476 (44.32%)	18142999 (42.66%)	19304355 (43.42%)	19381059 (43.94%)	18659516 (42.6%)	18398156 (44.11%)	20403395 (43.74%)	17098203 (43.02%)	18024579 (42.96%)	19946188 (44.49%)	23017421 (42.4%)	19574110 (43.34%)	18521349 (43.99%)
Non-splice reads	22967697 (57.23%)	27930731 (57.5%)	25049338 (58.14%)	27081087 (57.05%)	25558871 (58.27%)	22731809 (55.7%)	24111519 (56.4%)	24671137 (58.66%)	22547125 (58.31%)	24260735 (57.05%)	25767352 (57.95%)	27077085 (61.38%)	22819017 (52.09%)	25029575 (60.01%)	27366144 (58.67%)	22756361 (57.25%)	24669187 (58.79%)	25744577 (57.42%)	30427955 (56.05%)	27326360 (60.5%)	24536733 (58.28%)
Splice reads	12509491 (31.17%)	14942279 (30.76%)	13559816 (31.47%)	14982149 (31.56%)	13725533 (31.29%)	13905755 (34.07%)	13265783 (31.03%)	12525451 (29.78%)	11731827 (30.34%)	12025263 (28.28%)	12841358 (28.88%)	11685033 (26.49%)	14500015 (33.1%)	11766737 (28.21%)	13440646 (28.82%)	11440045 (28.78%)	11379971 (27.12%)	14147799 (31.55%)	15606887 (28.75%)	11821860 (26.18%)	12505965 (29.7%)

## Sheet: S3
Table S3. Differentially expressed genes (DEGs) between each treatment group and its corresponding control group
Comparation	No	Gene_id	readcount_treatment	readcount_control	log2FoldChange	pval	padj	chromosome	start	end	length	NR_ID	NR_Description
Hep_12h vs Hex_12h	1	Novel02928	3149.79	25.7985	6.9318	8.43e-60	1.49e-55	chr3	28726834	28727821	889	gi|930667184|gb|KPJ08272.1|	Actin-5C [Papilio machaon]
	2	Csup009288	0	50.4166	-15	4.15e-13	3.03e-09	chr1	5004416	5009579	1095	gi|913312593|ref|XP_013187031.1|	PREDICTED: scm-like with four MBT domains protein 2 [Amyelois transitella]
	3	Csup012618	219.338	30.3936	2.8513	5.13e-13	3.03e-09	chr25	3844335	3847164	2110	gi|4235368|gb|AAD13187.1|	follicular epithelium yolk protein subunit [Plodia interpunctella]
	4	Csup000784	75.0516	3.64596	4.3635	2.68e-11	1.19e-07	chr10	5217284	5223635	688	gi|319891036|gb|ADV76085.1|	lethal giant larvae, partial [Biston betularia]
	5	Csup001005	34.2935	0.293334	6.8692	1.59e-08	5.63e-05	chr10	2657061	2658903	618	gi|261335993|emb|CBH09273.1|	putative zinc phosphodiesterase [Heliconius melpomene]
	6	Csup009468	28.979	0	15	3.25e-08	9.6e-05	chr1	51758728	51762909	843	gi|913308466|ref|XP_013184771.1|	PREDICTED: basement membrane-specific heparan sulfate proteoglycan core protein-like [Amyelois transitella]
	7	Csup010077	491.107	157.733	1.6386	4.1e-07	0.0010381	chr19	7685744	7687344	339	-	-
	8	Csup004490	4652.57	1754.19	1.4072	8.44e-07	0.0018702	chr14	18966273	18977661	894	gi|388540234|gb|AFK64825.1|	trypsin-like proteinase [Chilo suppressalis]
	9	Novel01615	893.768	178.308	2.3255	1.01e-06	0.0019854	chr2	3648205	3650589	1892	gi|51039035|gb|AAT94287.1|	hinnavin II [Pieris rapae]
	10	Novel02990	1242.1	152.265	3.0281	4.47e-06	0.0079199	chr3	22396898	22409966	9793	gi|861613110|gb|KMQ85605.1|	reverse transcriptase [Lasius niger]
	11	Csup008037	36.3779	210.567	-2.5331	8.97e-06	0.013262	chr8	23182513	23188187	3677	gi|913304205|ref|XP_013201072.1|	PREDICTED: ATP-binding cassette sub-family G member 8 [Amyelois transitella]
	12	Novel02322	415.913	88.4375	2.2336	8.98e-06	0.013262	chr26	4262886	4264786	1280	gi|749719173|gb|KII67035.1|	Retrovirus-related Pol polyprotein from transposon 17.6 [Thelohanellus kitauei]
	13	Csup013049	56.3323	186.054	-1.7237	1.03e-05	0.014092	chr7	9533899	9544064	1314	gi|512907990|ref|XP_004926572.1|	uncharacterized protein LOC101735873 [Bombyx mori]
	14	Csup000262	414.387	154.564	1.4228	1.13e-05	0.014265	chr27	5723596	5724326	621	-	-
	15	Csup006288	190.976	59.6246	1.6794	1.35e-05	0.015964	chr20	7594380	7608467	6283	gi|2738867|gb|AAB94559.1|	hemocyte protease-3 [Manduca sexta]
	16	Novel03994	3182.82	798.545	1.9949	1.97e-05	0.020588	scaffold19.len4725394_4_5	82876	88311	725	gi|51039035|gb|AAT94287.1|	hinnavin II [Pieris rapae]
	17	Novel04024	427.354	157.756	1.4377	1.86e-05	0.020588	scaffold2130.len21456	18343	21392	2156	gi|768410452|ref|XP_011558312.1|	PREDICTED: uncharacterized protein LOC105388961 [Plutella xylostella]
	18	Csup014236	2034.42	833.522	1.2873	2.17e-05	0.021343	chr17	17361730	17386792	1022	gi|913329596|ref|XP_013196284.1|	PREDICTED: uncharacterized protein LOC106139395 [Amyelois transitella]
	19	Csup013871	60.6827	8.32677	2.8655	3.21e-05	0.027348	scaffold11868.len1521	1	1521	966	-	-
	20	Csup014135	487.146	191.927	1.3438	3.08e-05	0.027348	chr17	9848948	9862022	1791	gi|6560645|gb|AAF16700.1|AF117578_1	juvenile hormone binding protein precursor-like protein [Manduca sexta]
	21	Novel02363	0	209.509	-15	3.24e-05	0.027348	chr26	10169136	10169976	666	-	-
	22	Novel01766	355.197	135.576	1.3895	4.1e-05	0.033074	chr20	14911491	14917431	2549	gi|913304455|ref|XP_013201175.1|	PREDICTED: adenosine deaminase CECR1-like [Amyelois transitella]
	23	Csup008657	1875.93	810.834	1.2101	4.6e-05	0.035464	chr9	22822866	22833647	1416	gi|290560853|ref|NP_001166790.1|	cuticular protein glycine-rich 13 precursor [Bombyx mori]
	24	Csup006537	2203.07	682.399	1.6908	5.34e-05	0.03944	chr15	4991342	4996611	718	gi|110347845|gb|ABG72724.1|	protease inhibitor-like protein [Antheraea mylitta]
	25	Csup003675	621.068	1614.7	-1.3784	5.97e-05	0.040684	scaffold235.len880162_1	10284	25631	2599	gi|913321935|ref|XP_013192155.1|	PREDICTED: N-acetylneuraminate lyase-like [Amyelois transitella]
	26	Csup013938	11477.3	4832.46	1.248	5.86e-05	0.040684	chr17	6207812	6209395	294	gi|49659474|dbj|BAD27263.1|	transferrin [Chilo suppressalis]
	27	Csup005874	446.264	143.67	1.6351	7.12e-05	0.043766	chr23	3361330	3363218	486	gi|906394903|gb|AKS40362.1|	antennal carboxylesterase 10, partial [Chilo suppressalis]
	28	Csup009101	536.328	228.323	1.232	7.4e-05	0.043766	chr1	28197438	28253625	9174	gi|913309766|ref|XP_013185484.1|	PREDICTED: low-density lipoprotein receptor-related protein 4 [Amyelois transitella]
	29	Novel02452	1602.8	424.783	1.9158	6.89e-05	0.043766	chr26	7176887	7215269	1918	gi|913328465|ref|XP_013195744.1|	PREDICTED: transferrin-like [Amyelois transitella]
	30	Novel04261	496.019	208.893	1.2476	7.18e-05	0.043766	scaffold464.len198180_1_2	62543	64461	1376	gi|910321652|ref|XP_013163784.1|	PREDICTED: clumping factor A-like [Papilio xuthus]
	31	Csup000387	7.66481	51.725	-2.7545	8.79e-05	0.04868	chr27	2535938	2536313	285	gi|242018598|ref|XP_002429761.1|	RNA exonuclease, putative [Pediculus humanus corporis]
	32	Csup013099	72514.8	22104.1	1.714	8.68e-05	0.04868	chr7	22011071	22019764	3461	gi|913330285|ref|XP_013196660.1|	PREDICTED: lysozyme-like [Amyelois transitella]
	33	Csup009917	150.504	33.8906	2.1508	0.00015285	0.08213	chr19	1117724	1119870	1023	gi|210107880|gb|ACJ07120.1|	general odorant binding protein 2 [Chilo suppressalis]
	34	Novel01238	143.527	50.6647	1.5023	0.0001684	0.087828	chr17	986010	989172	1750	gi|646702523|gb|KDR11682.1|	hypothetical protein L798_14566, partial [Zootermopsis nevadensis]
	35	Csup000841	16.0897	83.3285	-2.3727	0.00018636	0.092135	chr10	22170155	22173153	2484	gi|913323831|ref|XP_013193199.1|	PREDICTED: beta-1,3-galactosyltransferase 6 [Amyelois transitella]
	36	Csup008355	4198.82	9572.95	-1.189	0.00018706	0.092135	chr8	2596298	2644642	2550	gi|913330380|ref|XP_013196711.1|	PREDICTED: uncharacterized protein LOC106139762 [Amyelois transitella]
	37	Novel02399	171.545	62.0707	1.4666	0.00022089	0.10586	chr26	14422756	14428916	5151	gi|913322570|ref|XP_013192510.1|	PREDICTED: uncharacterized protein LOC106136491 [Amyelois transitella]
	38	Csup002790	699.159	295.507	1.2424	0.00025796	0.12037	chr4	13536218	13553067	1962	gi|608789059|gb|AHW57333.1|	CYP4M38 [Chilo suppressalis]
	39	Novel00215	130.423	45.6896	1.5133	0.00027526	0.12515	chr1	24850178	24852373	2145	gi|599127480|gb|AHN53418.1|	pol polyprotein [Nuttalliella namaqua]
	40	Csup009824	11946.8	3995.59	1.5801	0.00029797	0.12775	chr1	23799364	23810645	7886	gi|910318003|ref|XP_013161804.1|	PREDICTED: uncharacterized 30.3 kDa protein-like [Papilio xuthus]
	41	Novel02017	794.812	365.727	1.1198	0.00030259	0.12775	chr22	20092919	20099257	458	gi|910312387|ref|XP_013169657.1|	PREDICTED: uncharacterized protein ECU03_1610-like [Papilio xuthus]
	42	Novel03279	463.929	53.0479	3.1285	0.00029989	0.12775	chr5	15814594	15819187	4174	gi|913317393|ref|XP_013189681.1|	PREDICTED: uncharacterized protein LOC106134232 [Amyelois transitella]
	43	Csup007211	7.49086	39.792	-2.4093	0.00040722	0.16411	scaffold2234.len19734	7770	11734	3180	gi|642930601|ref|XP_008198311.1|	PREDICTED: uncharacterized protein LOC103314328 [Tribolium castaneum]
	44	Csup014280	994.743	111.039	3.1633	0.00040458	0.16411	chr17	12979773	12980586	625	-	-
	45	Csup006528	7290.16	2375.58	1.6177	0.00042904	0.16906	scaffold351.len451521_1_2	40600	56077	2491	gi|906394903|gb|AKS40362.1|	antennal carboxylesterase 10, partial [Chilo suppressalis]
	46	Novel02339	3673.06	1826.92	1.0076	0.0004588	0.17686	chr26	6538625	6555972	1017	gi|913307576|ref|XP_013184279.1|	PREDICTED: gastrula zinc finger protein XlCGF46.1-like [Amyelois transitella]
	47	Csup014176	84.5843	5.25094	4.0097	0.00047675	0.17987	chr17	13104304	13105583	625	gi|146738002|gb|ABQ42579.1|	moricin-like peptide C5 [Galleria mellonella]
	48	Csup000869	150.607	60.2936	1.3207	0.00052715	0.18893	chr10	5814918	5957365	7083	gi|827537257|ref|XP_012546423.1|	thrombospondin type-1 domain-containing protein 7A [Bombyx mori]
	49	Csup002494	386.841	792.162	-1.0341	0.00052068	0.18893	chr4	7266223	7379811	7050	gi|913330998|ref|XP_013197051.1|	PREDICTED: voltage-dependent calcium channel subunit alpha-2/delta-3 [Amyelois transitella]
	50	Novel00305	41.9065	7.93546	2.4008	0.00053274	0.18893	chr10	14927507	14949984	3224	gi|401758196|gb|AFQ01133.1|	cathepsin B [Chilo suppressalis]
	51	Novel03993	525.928	126.579	2.0548	0.00063778	0.21748	scaffold19.len4725394_4_5	75663	77481	944	gi|51039035|gb|AAT94287.1|	hinnavin II [Pieris rapae]
	52	Csup002910	169.38	67.9178	1.3184	0.00065012	0.21751	chr6	22421129	22469668	3808	gi|910353522|ref|XP_013180771.1|	PREDICTED: integrin alpha-PS3-like [Papilio xuthus]
	53	Csup001506	96.5758	224.173	-1.2149	0.00069805	0.22922	chr18	13824286	13834415	2683	gi|162462767|ref|NP_001104821.1|	runt [Bombyx mori]
	54	Novel04086	4.35	28.6969	-2.7218	0.00075798	0.24437	scaffold2536.len16804	6391	7401	771	-	-
	55	Novel00692	1616.67	598.652	1.4332	0.00083756	0.26521	chr13	8958354	8981029	2952	gi|913322340|ref|XP_013192379.1|	PREDICTED: venom peptide BmKAPI-like [Amyelois transitella]
	56	Csup013702	49.7641	8.91034	2.4816	0.00086176	0.26808	chr5	12201674	12209606	744	gi|943938431|ref|XP_014370944.1|	PREDICTED: uncharacterized protein LOC106720711 [Papilio machaon]
	57	Csup007790	0	39.8308	-15	0.00091797	0.27589	chr21	2004953	2006922	393	gi|913327227|ref|XP_013195059.1|	PREDICTED: actin-interacting protein 1 [Amyelois transitella]
	58	Novel01151	36.9572	7.69885	2.2631	0.00094068	0.278	chr16	234809	236215	854	-	-
	59	Novel04010	6.91543	77.0793	-3.4785	0.0010185	0.29176	scaffold204.len1092386_1_2	263532	264759	1206	-	-
	60	Novel04121	70.5506	457.925	-2.6984	0.0010202	0.29176	scaffold29.len3994842_2_3	147482	152668	1117	gi|943970373|ref|XP_014366871.1|	PREDICTED: RNA exonuclease 4-like [Papilio machaon]
	61	Csup000932	23.1047	2.70271	3.0957	0.0010608	0.29492	chr10	6190140	6199488	1377	gi|913300472|ref|XP_013199641.1|	PREDICTED: chorion transcription factor Cf2-like [Amyelois transitella]
	62	Csup005140	196.242	85.1476	1.2046	0.0010946	0.2986	chr13	21005323	21006761	632	gi|930657087|gb|KPI99408.1|	hypothetical protein RR46_03773 [Papilio xuthus]
	63	Csup010576	0	81.7725	-15	0.0011472	0.30821	chr16	14700458	14707668	1602	gi|910319129|ref|XP_013162411.1|	PREDICTED: aldehyde oxidase 1-like isoform X2 [Papilio xuthus]
	64	Novel04355	403.846	191.267	1.0782	0.0012265	0.32459	scaffold832.len64514	36939	45831	6315	gi|910316738|ref|XP_013182699.1|	PREDICTED: uncharacterized protein LOC106128784 [Papilio xuthus]
	65	Csup002116	10.0274	41.6687	-2.055	0.0013132	0.33567	chr12	9306445	9310979	1330	gi|909559275|ref|XP_013134682.1|	PREDICTED: tyrosine-protein kinase shark [Papilio polytes]
	66	Csup006129	59.1258	16.0687	1.8795	0.0013003	0.33567	chr20	14139072	14149015	2043	gi|943961276|ref|XP_014363134.1|	PREDICTED: alpha-tocopherol transfer protein-like [Papilio machaon]
	67	Csup007259	119.614	48.3096	1.308	0.0013251	0.33567	chr28	4876681	4882397	4430	gi|298204335|gb|ADI61816.1|	endonuclease-reverse transcriptase [Bombyx mori]
	68	Novel03336	66.7367	20.5041	1.7026	0.001531	0.38235	chr6	2611631	2613352	1185	gi|391657|dbj|BAA01703.1|	unnamed protein product [Drosophila simulans]
	69	Novel01730	61.659	18.9113	1.7051	0.0016288	0.40113	chr2	49750233	49753482	3176	gi|914557623|gb|KOB66241.1|	Retrotransposable element, partial [Operophtera brumata]
	70	Novel03274	2.99647	22.3928	-2.9017	0.0016545	0.40189	chr5	12149715	12151665	1914	gi|768412259|ref|XP_011568133.1|	PREDICTED: uncharacterized protein LOC105397811 [Plutella xylostella]
	71	Novel04073	1237.61	615.963	1.0066	0.0017156	0.41108	scaffold237.len867720_1_2	7697	14964	854	gi|572541973|gb|AHF53540.1|	AQP-2 variant B [Chilo suppressalis]
	72	Csup012943	222.057	97.5918	1.1861	0.0017969	0.42012	chr7	12704834	12719046	13339	gi|673459559|gb|AIK27535.1|	polyprotein [Chilo suppressalis]
	73	Csup014138	1104.4	551.161	1.0027	0.0018007	0.42012	chr17	16375853	16382401	2540	gi|913329596|ref|XP_013196284.1|	PREDICTED: uncharacterized protein LOC106139395 [Amyelois transitella]
	74	Csup014632	4150.83	1431.39	1.536	0.0018595	0.42822	chr22	3542042	3544213	1410	gi|973583638|gb|ALX37953.1|	antennal esterase [Chilo suppressalis]
	75	Csup009160	35.3241	8.00181	2.1423	0.0018886	0.42935	chr1	54061135	54062058	495	gi|930664941|gb|KPJ06072.1|	putative RNA-directed DNA polymerase from transposon BS [Papilio machaon]
	76	Novel01222	22.2434	0	15	0.0020391	0.45768	chr17	16011474	16013565	447	gi|768424547|ref|XP_011553233.1|	PREDICTED: proteasome subunit beta type-5 [Plutella xylostella]
	77	Novel00040	20.0729	60.8129	-1.5991	0.0025181	0.53795	chr1	12559721	12562123	1062	gi|768413354|ref|XP_011568794.1|	PREDICTED: uncharacterized protein LOC105398399 [Plutella xylostella]
	78	Novel01051	27.3393	77.3957	-1.5013	0.0024955	0.53795	chr15	23083891	23085001	819	gi|768413354|ref|XP_011568794.1|	PREDICTED: uncharacterized protein LOC105398399 [Plutella xylostella]
	79	Csup001440	33.692	7.45549	2.176	0.0025643	0.54132	chr18	6936211	6942164	1056	-	-
	80	Csup008212	130.332	55.4612	1.2326	0.0032303	0.65838	chr8	24844202	24851085	1264	gi|115292419|ref|NP_001041678.1|	glutamate synthase [Bombyx mori]
	81	Csup010562	45.7785	109.813	-1.2623	0.0034433	0.68604	chr16	15865370	15892769	2061	gi|913330186|ref|XP_013196603.1|	PREDICTED: homeobox protein Nkx-2.2-like [Amyelois transitella]
	82	Csup013003	97.5673	204.462	-1.0674	0.0035128	0.68634	chr7	5718355	5743739	1526	gi|525342988|ref|NP_001266310.1|	beta,beta-carotene 15,15'-monooxygenase-like [Bombyx mori]
	83	Novel02914	16.0152	0.880001	4.1858	0.0035223	0.68634	chr3	22394780	22396087	874	-	-
	84	Novel04334	685.513	160.555	2.0941	0.0036342	0.70045	scaffold72.len2569569_4_5	11513	12470	622	gi|51039035|gb|AAT94287.1|	hinnavin II [Pieris rapae]
	85	Csup005994	90.7975	0.36894	7.9431	0.0036987	0.70341	chr23	14208293	14237211	2244	gi|913327269|ref|XP_013195082.1|	PREDICTED: uncharacterized protein LOC106138474 [Amyelois transitella]
	86	Novel00007	6.37497	28.987	-2.1849	0.0039472	0.73675	chr1	1864180	1877774	2254	gi|943962985|ref|XP_014363839.1|	PREDICTED: lipase 3-like [Papilio machaon]
	87	Novel03297	0.345771	10.931	-4.9825	0.0041038	0.75801	chr5	20347870	20349675	1393	gi|827542484|ref|XP_012544315.1|	uncharacterized protein LOC105841373 [Bombyx mori]
	88	Csup005950	242.253	105.746	1.1959	0.0042588	0.76281	chr23	2923588	2932789	585	gi|906394903|gb|AKS40362.1|	antennal carboxylesterase 10, partial [Chilo suppressalis]
	89	Csup012892	48.7284	111.205	-1.1904	0.0042499	0.76281	chr7	1383805	1384763	489	gi|930654567|gb|KPI96901.1|	WD repeat-containing protein 26 [Papilio xuthus]
	90	Novel00454	115.616	21.5973	2.4204	0.0041928	0.76281	chr11	15994596	16001938	4711	gi|4239843|dbj|BAA74713.1|	Yokozuna [Bombyx mori]
	91	Csup010476	271.467	30.1469	3.1707	0.0044406	0.78636	chr16	8099871	8102336	444	gi|943944027|ref|XP_014355402.1|	PREDICTED: uncharacterized protein LOC106708416 [Papilio machaon]
	92	Novel01499	3822.66	995.962	1.9404	0.0044791	0.78636	chr2	3661934	3663105	643	gi|156630481|sp|P85210.1|CECD_GALME	RecName: Full=Cecropin-D-like peptide
	93	Csup010333	53.4939	16.8898	1.6632	0.0046066	0.80082	chr19	1086358	1095706	1092	gi|302201774|gb|ADL09140.1|	pheromone binding protein 3 [Chilo suppressalis]
	94	Csup009275	70.435	25.5406	1.4635	0.0047981	0.82603	chr1	10516918	10520484	1805	gi|913324481|ref|XP_013193561.1|	PREDICTED: RNA-directed DNA polymerase from mobile element jockey-like isoform X1 [Amyelois transitella]
	95	Csup002371	2.81518	100.464	-5.1573	0.0051692	0.87722	chr4	4665143	4667148	717	gi|512896413|ref|XP_004923905.1|	uncharacterized protein LOC101743106 isoform X1 [Bombyx mori]
	96	Csup006147	71.6191	152.178	-1.0873	0.0051945	0.87722	chr20	12883149	12965046	3990	gi|913307211|ref|XP_013184078.1|	PREDICTED: rabphilin-3A [Amyelois transitella]
	97	Csup008370	92.1086	38.8148	1.2467	0.0053683	0.894	chr8	13847399	13851126	1494	-	-
	98	Novel01258	3.00633	21.8394	-2.8609	0.0053946	0.894	chr17	18756668	18782958	395	gi|433339045|dbj|BAM73877.1|	cytochrome P450, partial [Bombyx mori]
	99	Csup013746	0.309513	12.774	-5.3671	0.0055992	0.90329	chr5	22795500	22798839	255	gi|913307082|ref|XP_013184007.1|	PREDICTED: uncharacterized protein LOC106129863 [Amyelois transitella]
	100	Csup002366	8.86029	0	15	0.0056983	0.90679	chr4	31026351	31033019	4258	gi|607351400|gb|EZA46777.1|	THAP domain-containing protein [Ooceraea biroi]
	101	Novel02186	39.3096	11.8773	1.7267	0.0059981	0.94123	chr24	11209586	11211077	1468	gi|910316989|ref|XP_013161242.1|	PREDICTED: RNA-directed DNA polymerase from mobile element jockey-like, partial [Papilio xuthus]
	102	Csup001648	279.39	114.131	1.2916	0.0066592	0.98698	scaffold471.len189447_1_2	59677	79929	3084	gi|1028668949|ref|XP_016663536.1|	PREDICTED: zinc finger protein 271-like [Acyrthosiphon pisum]
	103	Csup002643	34.3593	9.10826	1.9155	0.0069019	0.98698	chr4	30707160	30708342	932	gi|1012980805|gb|KYQ54710.1|	Gag-Pol polyprotein [Trachymyrmex zeteki]
	104	Csup003542	69.602	146.221	-1.071	0.0068154	0.98698	chr24	4574609	4576980	2372	gi|913326237|ref|XP_013194517.1|	PREDICTED: protein lethal(2)essential for life-like [Amyelois transitella]
	105	Csup004382	63.7146	24.1581	1.3991	0.0068034	0.98698	chr2	25519121	25521175	558	gi|914572229|gb|KOB75150.1|	putative pol polyprotein [Operophtera brumata]
	106	Csup011705	1145.69	62.9475	4.1859	0.0065432	0.98698	chr26	12951518	12953510	1569	gi|156630481|sp|P85210.1|CECD_GALME	RecName: Full=Cecropin-D-like peptide
	107	Csup012974	159.334	76.5756	1.0571	0.0069014	0.98698	chr7	14068030	14076499	2395	gi|913330594|ref|XP_013196829.1|	PREDICTED: GATA zinc finger domain-containing protein 14-like [Amyelois transitella]
	108	Novel01218	163.61	37.3203	2.1322	0.0068548	0.98698	chr17	13081849	13084568	2405	gi|262527588|gb|ACY69027.1|	mutant cadherin [Helicoverpa armigera]
	109	Novel01498	2984.38	546.341	2.4496	0.0068658	0.98698	chr2	3644893	3646176	1087	gi|29469965|gb|AAO74638.1|	antimicrobial peptide cecropin 6 [Manduca sexta]
	110	Novel01539	10.1807	0.346949	4.875	0.0066012	0.98698	chr2	27591134	27599245	1020	gi|861627598|gb|KMQ89126.1|	retrovirus-related pol polyprotein from transposon tnt 1-94 [Lasius niger]
	111	Novel03243	51.5977	18.1724	1.5056	0.0066264	0.98698	chr5	31498473	31502599	3970	gi|910314830|ref|XP_013181648.1|	PREDICTED: polar tube protein 3-like [Papilio xuthus]
	112	Csup000105	80.2771	38.8784	1.046	0.033541	1	chr27	10457967	10461448	864	gi|291222303|ref|XP_002731158.1|	PREDICTED: zinc finger protein 85-like [Saccoglossus kowalevskii]
	113	Csup000110	95.6255	45.6587	1.0665	0.02201	1	chr27	7006434	7022926	5961	gi|913296126|ref|XP_013183364.1|	PREDICTED: uncharacterized protein LOC106129371 [Amyelois transitella]
	114	Csup000250	19.5198	3.35589	2.5402	0.012522	1	chr27	5904593	5906571	1461	gi|512928840|ref|XP_004931678.1|	uncharacterized protein LOC101742906 isoform X1 [Bombyx mori]
	115	Csup000276	62.842	25.383	1.3079	0.020377	1	chr27	8038515	8051963	2319	gi|291222303|ref|XP_002731158.1|	PREDICTED: zinc finger protein 85-like [Saccoglossus kowalevskii]
	116	Csup000374	24.6334	1.17333	4.3919	0.02382	1	chr27	5887242	5892589	4804	gi|913312068|ref|XP_013186742.1|	PREDICTED: uncharacterized protein LOC106131999 isoform X1 [Amyelois transitella]
	117	Csup000494	1311.93	424.381	1.6283	0.013023	1	scaffold421.len258840_1_2	50379	61963	5436	gi|909581606|ref|XP_013146797.1|	PREDICTED: lipase member I-like [Papilio polytes]
	118	Csup000655	2.69365	13.7285	-2.3495	0.035263	1	chr10	19657041	19662363	648	gi|909581597|ref|XP_013146793.1|	PREDICTED: uncharacterized protein LOC106109736 [Papilio polytes]
	119	Csup002178	1.38309	19.4615	-3.8147	0.0079671	1	chr4	9198456	9206509	1350	gi|913306863|ref|XP_013183887.1|	PREDICTED: uncharacterized protein LOC106129767 [Amyelois transitella]
	120	Csup002331	3.15426	15.2874	-2.277	0.034509	1	chr4	22574497	22576110	1332	gi|768416729|ref|XP_011548968.1|	PREDICTED: uncharacterized protein LOC105381025 [Plutella xylostella]
	121	Csup002338	36.8742	99.1875	-1.4275	0.04665	1	chr4	17997812	18127887	2848	gi|930652455|gb|KPI94794.1|	Lachesin [Papilio xuthus]
	122	Csup002517	4.76828	17.8608	-1.9053	0.035628	1	chr4	13830058	13831123	987	gi|914537811|gb|KOB51938.1|	EF hand 2 domain containing protein [Operophtera brumata]
	123	Csup002533	51.2133	156.378	-1.6104	0.021176	1	chr4	24494298	24508357	3661	gi|914568606|gb|KOB72495.1|	Uncharacterized protein OBRU01_12140, partial [Operophtera brumata]
	124	Csup002547	32.2039	7.73374	2.058	0.01495	1	chr4	17452787	17464097	676	gi|507155163|gb|AGM38609.1|	odorant binding protein [Chilo suppressalis]
	125	Csup002605	75.1003	19.683	1.9319	0.046613	1	chr4	28466267	28495814	1033	gi|768426250|ref|XP_011554163.1|	PREDICTED: apolipoprotein D-like [Plutella xylostella]
	126	Csup002696	1.35668	16.619	-3.6147	0.032227	1	chr4	14575190	14577746	2303	gi|118026879|tpe|CAK26779.1|	TPA: transposase domain-containing protein [Aedes aegypti]
	127	Csup003460	35.3909	73.3065	-1.0506	0.027502	1	scaffold714.len77204	5516	8938	1329	gi|914552286|gb|KOB64170.1|	Uncharacterized protein OBRU01_24464 [Operophtera brumata]
	128	Csup003555	3.62535	18.6391	-2.3621	0.013134	1	chr24	1251133	1252210	315	gi|930658751|gb|KPJ00938.1|	hypothetical protein RR46_00874 [Papilio xuthus]
	129	Csup003660	16.9044	4.68626	1.8509	0.040772	1	chr24	913660	916412	2604	gi|826449972|ref|XP_012532056.1|	putative nuclease HARBI1 [Monomorium pharaonis]
	130	Csup003673	23.2699	6.94823	1.7437	0.039818	1	scaffold18.len4916054_2_3	17	1263	1129	gi|914561000|gb|KOB67940.1|	Uncharacterized protein OBRU01_12968 [Operophtera brumata]
	131	Csup003685	49.7859	17.3022	1.5248	0.023375	1	scaffold102.len2121367_1_2	50536	56989	3663	gi|768410240|ref|XP_011557085.1|	PREDICTED: uncharacterized protein LOC105387960 isoform X2 [Plutella xylostella]
	132	Csup003727	3051.22	1225.1	1.3165	0.013346	1	chr2	43083159	43090073	2364	gi|829580833|gb|AKL78848.1|	tyrosine hydroxylase long isoform [Chilo suppressalis]
	133	Csup003978	18.5175	2.04044	3.1819	0.042759	1	chr2	31913994	31918163	2684	gi|768444715|ref|XP_011564223.1|	PREDICTED: coronin-7-like [Plutella xylostella]
	134	Csup004142	215.04	528.115	-1.2962	0.015057	1	chr2	7468678	7472327	2805	gi|926633020|ref|XP_013782299.1|	protein ZBED8-like [Limulus polyphemus]
	135	Csup004433	196.99	91.1458	1.1119	0.040883	1	chr14	19215633	19224032	438	gi|56418399|gb|AAV91007.1|	hemolymph proteinase 9 [Manduca sexta]
	136	Csup004470	55.6561	12.5997	2.1431	0.011254	1	chr14	1200955	1203399	2231	gi|985423731|ref|XP_015377365.1|	PREDICTED: piggyBac transposable element-derived protein 3-like [Diuraphis noxia]
	137	Csup004547	23.3392	59.3031	-1.3454	0.01349	1	chr14	2606134	2636815	4175	gi|910340298|ref|XP_013173820.1|	PREDICTED: probable cytochrome P450 6a23 [Papilio xuthus]
	138	Csup004568	22.8642	54.8251	-1.2617	0.021946	1	chr14	20120175	20129014	4837	gi|943945607|ref|XP_014356048.1|	PREDICTED: LOW QUALITY PROTEIN: uncharacterized protein LOC106708942 [Papilio machaon]
	139	Csup004761	676.291	191.097	1.8233	0.016275	1	chr14	18740698	18764346	1861	gi|56418399|gb|AAV91007.1|	hemolymph proteinase 9 [Manduca sexta]
	140	Csup005109	18.6106	5.4783	1.7643	0.04959	1	chr13	19172243	19229711	1223	gi|946724914|gb|ALM30309.1|	CCHamide 1 precursor splicing variant a [Chilo suppressalis]
	141	Csup005587	5527.64	2032.9	1.4431	0.037455	1	scaffold31.len3930475_1_2	146529	148247	900	gi|768444581|ref|XP_011564151.1|	PREDICTED: putative nuclease HARBI1 [Plutella xylostella]
	142	Csup005632	68.416	26.1567	1.3872	0.0084656	1	scaffold76.len2551045_1_2	38717	42314	2077	gi|913315422|ref|XP_013188598.1|	PREDICTED: dyslexia susceptibility 1 candidate gene 1 protein homolog [Amyelois transitella]
	143	Csup005639	8.53171	0.715889	3.575	0.03484	1	scaffold1.len11383612_7_8	83936	85606	786	gi|913299493|ref|XP_013196535.1|	PREDICTED: neuroglobin-like [Amyelois transitella]
	144	Csup005777	2.6243	17.7752	-2.7599	0.037398	1	chr23	16620652	16623474	2343	gi|914576919|gb|KOB78717.1|	hypothetical protein OBRU01_01900 [Operophtera brumata]
	145	Csup005786	199.371	97.0184	1.0391	0.0093495	1	chr23	4202955	4211281	1086	gi|1000478154|gb|AML39475.1|	serine protease [Ostrinia furnacalis]
	146	Csup005846	245.34	33.8207	2.8588	0.027492	1	chr23	2971368	2976190	1452	gi|111378686|gb|ABH09251.1|	putative DNA-mediated transposase [Helicoverpa zea]
	147	Csup005926	632.13	315.309	1.0035	0.016409	1	chr23	744917	747429	1389	gi|608789001|gb|AHW57304.1|	CYP6AB51 [Chilo suppressalis]
	148	Csup006405	518.187	258.924	1.0009	0.028888	1	chr20	19718207	19746192	2502	gi|957947510|gb|ALQ33308.1|	CRAL-TRIO domain-containing protein, partial [Manduca sexta]
	149	Csup006419	288.994	115.595	1.322	0.022811	1	chr20	10975532	10985599	3611	gi|512917550|ref|XP_004928914.1|	L-asparaginase [Bombyx mori]
	150	Csup006441	45.8544	93.675	-1.0306	0.017568	1	chr20	18808976	18832065	2896	gi|913315024|ref|XP_013188372.1|	PREDICTED: microprocessor complex subunit DGCR8 [Amyelois transitella]
	151	Csup006536	222.739	95.9303	1.2153	0.030374	1	chr15	23996196	24000729	4446	gi|910335713|ref|XP_013171340.1|	PREDICTED: putative uncharacterized protein DDB_G0282133 [Papilio xuthus]
	152	Csup006579	537.106	174.893	1.6187	0.01987	1	chr15	4914251	4937839	3502	gi|512894436|ref|XP_004923430.1|	eIF-2-alpha kinase GCN2 isoform X1 [Bombyx mori]
	153	Csup006584	9.47996	0.293334	5.0143	0.010636	1	chr15	22797721	22802412	879	gi|768415397|ref|XP_011548246.1|	PREDICTED: dihydroxyacetone phosphate acyltransferase [Plutella xylostella]
	154	Csup006895	19.7065	4.0278	2.2906	0.017817	1	chr15	283501	284588	932	gi|943969407|ref|XP_014366484.1|	PREDICTED: RNA-directed DNA polymerase from mobile element jockey-like isoform X5 [Papilio machaon]
	155	Csup006921	12.6149	0.36894	5.0956	0.017454	1	chr15	930917	935272	1829	gi|768432957|ref|XP_011557825.1|	PREDICTED: RNA-directed DNA polymerase from mobile element jockey-like [Plutella xylostella]
	156	Csup007028	4434.36	1386.59	1.6772	0.0097541	1	chr15	19240810	19261677	1273	gi|913296029|ref|XP_013182934.1|	PREDICTED: uncharacterized protein LOC106129042 [Amyelois transitella]
	157	Csup007498	70.3457	35.0082	1.0068	0.043594	1	chr28	7967007	7972823	366	gi|913329641|ref|XP_013196307.1|	PREDICTED: solute carrier family 28 member 3-like, partial [Amyelois transitella]
	158	Csup007513	0	182.994	-15	0.049981	1	chr28	2430997	2432398	222	-	-
	159	Csup007577	78.1095	36.7493	1.0878	0.022345	1	chr21	914187	918177	1104	gi|768410707|ref|XP_011559813.1|	PREDICTED: uncharacterized protein LOC105390234 [Plutella xylostella]
	160	Csup007631	14192.1	29157.9	-1.0388	0.038372	1	chr21	1524499	1530118	306	gi|56462286|gb|AAV91426.1|	putative protease inhibitor 4 [Lonomia obliqua]
	161	Csup008017	27.8339	7.01421	1.9885	0.013064	1	chr8	16722449	16724663	1404	gi|827552863|ref|XP_012548172.1|	uncharacterized protein LOC105842057 [Bombyx mori]
	162	Csup008064	46.2198	94.0558	-1.025	0.022095	1	chr8	24053220	24070057	2331	gi|930659548|gb|KPJ01615.1|	Vitamin K-dependent gamma-carboxylase [Papilio xuthus]
	163	Csup008136	65.8023	30.9019	1.0904	0.026989	1	chr8	20244061	20254715	1080	-	-
	164	Csup008624	11.7159	1.08483	3.4329	0.012846	1	chr9	12829073	12829406	237	gi|1009389144|gb|KYN11047.1|	hypothetical protein ALC57_16826 [Trachymyrmex cornetzi]
	165	Csup008648	15.1723	3.23576	2.2293	0.046793	1	chr9	19146014	19160001	2594	gi|913331869|ref|XP_013197531.1|	PREDICTED: uncharacterized protein LOC106140481, partial [Amyelois transitella]
	166	Csup008691	25.5257	200.13	-2.9709	0.034056	1	chr9	8730434	8776771	8088	gi|913303313|ref|XP_013200739.1|	PREDICTED: uncharacterized protein LOC106143248 [Amyelois transitella]
	167	Csup008876	98.6496	329.197	-1.7386	0.012163	1	chr9	12950324	12951865	675	gi|512926575|ref|XP_004931120.1|	ribulose-phosphate 3-epimerase [Bombyx mori]
	168	Csup009326	104.301	48.7393	1.0976	0.012072	1	chr1	39023741	39025525	612	gi|817056528|ref|XP_012269132.1|	uncharacterized protein LOC105693653 [Athalia rosae]
	169	Csup009426	2036.66	640.482	1.669	0.036373	1	chr1	39734781	39828370	10964	gi|768412899|ref|XP_011568546.1|	PREDICTED: mucin-2-like isoform X1 [Plutella xylostella]
	170	Csup009451	24.7521	8.49633	1.5426	0.046559	1	chr1	54185428	54187304	375	gi|641649291|ref|XP_008185431.1|	PREDICTED: uncharacterized protein LOC103310088 [Acyrthosiphon pisum]
	171	Csup009653	4.79051	111.584	-4.5418	0.019747	1	chr1	24491057	24496163	4347	gi|307173098|gb|EFN64217.1|	THAP domain-containing protein 9, partial [Camponotus floridanus]
	172	Csup009839	115.902	55.804	1.0545	0.035466	1	chr1	50618118	50634556	1392	gi|943947517|ref|XP_014356872.1|	PREDICTED: N-acetylgalactosaminyltransferase 6-like [Papilio machaon]
	173	Csup010017	34.4787	9.57588	1.8482	0.011623	1	chr19	1107056	1108765	870	gi|210108189|gb|ACJ07123.1|	pheromone binding protein 2 [Chilo suppressalis]
	174	Csup010020	176.342	49.3997	1.8358	0.018029	1	chr19	1109692	1113645	2874	gi|301299153|gb|ADK66921.1|	pheromone binding protein 1 [Chilo suppressalis]
	175	Csup010035	44.828	19.8097	1.1782	0.047964	1	chr19	4889119	4923648	2244	gi|910319329|ref|XP_013162522.1|	PREDICTED: nose resistant to fluoxetine protein 6-like [Papilio xuthus]
	176	Csup010303	14.3828	2.85446	2.3331	0.041532	1	chr19	1100430	1102637	659	gi|315075435|gb|ADT78499.1|	pheromone binding protein 5 [Ostrinia nubilalis]
	177	Csup010375	54.7456	25.4933	1.1026	0.043641	1	chr19	7834702	7835998	348	gi|564969477|gb|AHC05673.1|	chemosensory protein [Chilo suppressalis]
	178	Csup010587	0	73.6509	-15	0.013575	1	chr16	8088964	8090550	315	gi|913308107|ref|XP_013184573.1|	PREDICTED: uncharacterized protein LOC106130302 isoform X2 [Amyelois transitella]
	179	Csup010639	44.482	208.555	-2.2291	0.040038	1	chr16	8127845	8130064	861	gi|913308107|ref|XP_013184573.1|	PREDICTED: uncharacterized protein LOC106130302 isoform X2 [Amyelois transitella]
	180	Csup010739	61.5646	29.4637	1.0632	0.038231	1	chr16	11005308	11019390	3792	gi|913322130|ref|XP_013192263.1|	PREDICTED: indole-3-acetaldehyde oxidase-like [Amyelois transitella]
	181	Csup010741	126.481	26.9448	2.2308	0.016046	1	chr16	228744	230940	1998	gi|943953747|ref|XP_014359780.1|	PREDICTED: uncharacterized protein LOC106711875 [Papilio machaon]
	182	Csup011013	0	5.34908	-15	0.041628	1	chr3	30195416	30197719	537	-	-
	183	Csup011693	51.6492	25.4541	1.0208	0.04587	1	chr26	8357959	8359349	1320	gi|699236927|ref|XP_009862141.1|	serine palmitoyltransferase 2 [Ciona intestinalis]
	184	Csup011842	262.018	123.331	1.0871	0.03386	1	chr11	8166048	8176008	1961	gi|943951235|ref|XP_014358536.1|	PREDICTED: larval cuticle protein LCP-17-like [Papilio machaon]
	185	Csup011843	6.41767	0	15	0.021621	1	chr11	16491444	16501925	1849	gi|913312218|ref|XP_013186825.1|	PREDICTED: uncharacterized protein LOC106132057 [Amyelois transitella]
	186	Csup011859	14.3518	412.139	-4.8438	0.018766	1	chr11	7751706	7767240	3965	gi|930667485|gb|KPJ08572.1|	hypothetical protein RR48_12325 [Papilio machaon]
	187	Csup012029	188.375	77.7166	1.2773	0.013845	1	chr11	8741316	8757192	1752	gi|909578517|ref|XP_013145120.1|	PREDICTED: probable G-protein coupled receptor Mth-like 3 isoform X2 [Papilio polytes]
	188	Csup012030	15.5188	3.05929	2.3427	0.02642	1	chr11	10537556	10547640	597	gi|913332537|ref|XP_013197903.1|	PREDICTED: transcription factor 15-like [Amyelois transitella]
	189	Csup012129	20.1089	4.21009	2.2559	0.012584	1	chr11	24079215	24086925	492	gi|512902417|ref|XP_004925371.1|	putative inorganic phosphate cotransporter isoform X1 [Bombyx mori]
	190	Csup012688	24.5893	4.98014	2.3038	0.010135	1	chr7	22026664	22085079	1876	gi|512919707|ref|XP_004929451.1|	hemicentin-2 [Bombyx mori]
	191	Csup012729	1220.65	72.6471	4.0706	0.0079702	1	chr7	24091196	24093066	429	gi|827029719|gb|AKJ54519.1|	lysozyme 1B [Spodoptera exigua]
	192	Csup012793	17.0368	42.4597	-1.3174	0.032185	1	chr7	16212141	16240505	1869	gi|913312687|ref|XP_013187083.1|	PREDICTED: aminoacylase-1-like [Amyelois transitella]
	193	Csup012819	73.4908	33.9521	1.1141	0.020336	1	chr7	22344115	22483032	2560	gi|913309421|ref|XP_013185297.1|	PREDICTED: ATP-binding cassette sub-family G member 4-like [Amyelois transitella]
	194	Csup012827	7.91268	0	15	0.0088743	1	chr7	16155226	16155722	228	gi|914542002|gb|KOB52301.1|	Carboxyl/choline esterase, partial [Operophtera brumata]
	195	Csup012897	11.5277	36.4554	-1.661	0.014189	1	chr7	22940643	22943941	2570	gi|913309305|ref|XP_013185233.1|	PREDICTED: zinc finger and BTB domain-containing protein 24 [Amyelois transitella]
	196	Csup012993	27.3653	83.3218	-1.6063	0.028566	1	chr7	9381647	9383422	669	gi|298204323|gb|ADI61810.1|	endonuclease-reverse transcriptase [Bombyx mori]
	197	Csup013025	332.795	767.189	-1.2049	0.019119	1	chr7	24204149	24251023	3224	gi|910314614|ref|XP_013181527.1|	PREDICTED: uncharacterized protein LOC106127815 isoform X1 [Papilio xuthus]
	198	Csup013057	127.824	14.8708	3.1036	0.024936	1	chr7	24085377	24091555	2520	gi|827029719|gb|AKJ54519.1|	lysozyme 1B [Spodoptera exigua]
	199	Csup013209	16.0885	2.10695	2.9328	0.011641	1	scaffold72.len2569569_2_3	28249	31452	976	gi|827541727|ref|XP_012544073.1|	uncharacterized protein LOC105841329 [Bombyx mori]
	200	Csup013265	128.099	33.0261	1.9556	0.047061	1	chr5	8100605	8103436	1929	gi|861611749|gb|KMQ85356.1|	rna-directed dna polymerase from mobile element jockey-like protein [Lasius niger]
	201	Csup013314	24.2508	5.67403	2.0956	0.0117	1	chr5	12189971	12197793	786	gi|913323851|ref|XP_013193210.1|	PREDICTED: uncharacterized protein LOC106137022 isoform X2 [Amyelois transitella]
	202	Csup013327	174.378	548.473	-1.6532	0.032905	1	chr5	9007516	9017576	2580	gi|913334372|ref|XP_013198898.1|	PREDICTED: putative beta-carotene-binding protein [Amyelois transitella]
	203	Csup013374	88.3402	225.25	-1.3504	0.018199	1	chr5	10783473	10787652	1539	gi|906394901|gb|AKS40361.1|	antennal carboxylesterase 9, partial [Chilo suppressalis]
	204	Csup013738	156.804	416.222	-1.4084	0.035751	1	chr5	1321649	1336602	4120	gi|512898726|ref|XP_004924467.1|	transcription factor GATA-6 isoform X1 [Bombyx mori]
	205	Csup013768	22.737	6.77122	1.7476	0.034656	1	chr5	670966	723298	3309	gi|914563243|gb|KOB69132.1|	Uncharacterized protein OBRU01_17277 [Operophtera brumata]
	206	Csup013905	0.309513	21.9739	-6.1496	0.01789	1	chr17	21692136	21702658	1653	gi|512911790|ref|XP_004927498.1|	solute carrier family 22 member 6 [Bombyx mori]
	207	Csup013994	6.69118	22.6287	-1.7578	0.029242	1	chr17	2079107	2093930	2359	gi|512924984|ref|XP_004930727.1|	uncharacterized protein LOC101746726 [Bombyx mori]
	208	Csup014050	57.5565	1.54227	5.2218	0.032457	1	chr17	13099198	13100166	623	gi|146738002|gb|ABQ42579.1|	moricin-like peptide C5 [Galleria mellonella]
	209	Csup014337	57.4132	5.50029	3.3838	0.01429	1	chr22	18698042	18715587	1906	gi|910310880|ref|XP_013182766.1|	PREDICTED: probable metabolite transport protein CsbC isoform X1 [Papilio xuthus]
	210	Csup014463	84.8442	37.3074	1.1854	0.010409	1	chr22	3499977	3507217	834	gi|906394907|gb|AKS40364.1|	antennal carboxylesterase 12, partial [Chilo suppressalis]
	211	Csup014602	31.3972	7.0522	2.1545	0.0094321	1	chr22	6891209	6895486	1878	gi|768415104|ref|XP_011548086.1|	PREDICTED: uncharacterized protein LOC105380262 [Plutella xylostella]
	212	Csup014748	8.00807	23.5811	-1.5581	0.046003	1	scaffold149.len1531531_1_2	43309	48140	387	-	-
	213	Novel00064	11.8899	1.38779	3.0989	0.018859	1	chr1	19099414	19113101	267	-	-
	214	Novel00148	50.6829	18.3779	1.4635	0.012963	1	chr1	3497471	3500992	995	gi|125901787|gb|ABN58714.1|	pol-like protein [Biomphalaria glabrata]
	215	Novel00211	6.01555	0	15	0.027321	1	chr1	24292646	24307678	411	gi|930663305|gb|KPJ04890.1|	hypothetical protein RR46_01242 [Papilio xuthus]
	216	Novel00216	22.6566	3.13816	2.8519	0.049805	1	chr1	27356572	27364779	2628	gi|930666694|gb|KPJ07802.1|	Copia protein [Papilio machaon]
	217	Novel00374	31.8572	106.529	-1.7416	0.028224	1	chr10	12677579	12680696	1730	gi|910332161|ref|XP_013169432.1|	PREDICTED: ATP-binding cassette sub-family A member 2-like isoform X3 [Papilio xuthus]
	218	Novel00466	83.6673	27.2201	1.62	0.044553	1	chr11	21080036	21090351	3033	-	-
	219	Novel00470	37.8271	13.854	1.4491	0.043984	1	chr11	21230675	21233791	3117	gi|913331514|ref|XP_013197335.1|	PREDICTED: uncharacterized protein LOC106140306 [Amyelois transitella]
	220	Novel00520	87.1057	30.8792	1.4961	0.031625	1	chr11	12384355	12392075	1140	gi|914567090|gb|KOB71465.1|	putative pol-like protein, partial [Operophtera brumata]
	221	Novel00542	86.8821	28.0029	1.6335	0.0078603	1	chr11	21085925	21102514	1383	-	-
	222	Novel00580	6.29576	21.1375	-1.7474	0.03118	1	chr12	8429103	8466809	2342	gi|948562193|gb|ALM88307.1|	neuropeptide receptor A11 [Chilo suppressalis]
	223	Novel00589	105.052	22.8056	2.2036	0.021682	1	chr12	12615399	12616307	713	gi|914571477|gb|KOB74590.1|	putative cuticle protein [Operophtera brumata]
	224	Novel00647	64.6022	5.42795	3.5731	0.0084904	1	chr12	12600404	12601663	1119	-	-
	225	Novel00800	43.0615	17.3814	1.3089	0.025572	1	chr13	13811616	13812430	815	gi|914577820|gb|KOB79429.1|	putative reverse transcriptase-7 [Operophtera brumata]
	226	Novel00983	18.991	64.674	-1.7679	0.010942	1	chr14	13970759	13972233	1274	gi|913318148|ref|XP_013190089.1|	PREDICTED: piggyBac transposable element-derived protein 3-like [Amyelois transitella]
	227	Novel01003	5.28839	0	15	0.046644	1	chr15	238467	240170	1549	-	-
	228	Novel01037	10.9745	33.5317	-1.6114	0.021896	1	chr15	16428191	16430946	1409	gi|939279592|ref|XP_014260380.1|	protein ALP1-like [Cimex lectularius]
	229	Novel01063	39.5796	16.7884	1.2373	0.049995	1	chr15	1139802	1142125	2150	gi|913309221|ref|XP_013185187.1|	PREDICTED: piggyBac transposable element-derived protein 3-like [Amyelois transitella]
	230	Novel01073	759.914	253.788	1.5822	0.040377	1	chr15	8875922	8885916	2708	-	-
	231	Novel01131	268.027	129.592	1.0484	0.048151	1	chr16	15049661	15055271	1728	gi|913326252|ref|XP_013194525.1|	PREDICTED: cuticle protein 3 [Amyelois transitella]
	232	Novel01181	70.2473	31.6634	1.1496	0.015067	1	chr16	23997280	24000284	2341	gi|910321602|ref|XP_013163756.1|	PREDICTED: pollen-specific leucine-rich repeat extensin-like protein 1 [Papilio xuthus]
	233	Novel01185	268.911	112.337	1.2593	0.049545	1	chr17	296994	300698	3549	gi|913307742|ref|XP_013184370.1|	PREDICTED: uncharacterized protein LOC106130145 [Amyelois transitella]
	234	Novel01209	274.792	67.8708	2.0175	0.031497	1	chr17	13013691	13014515	597	gi|146738000|gb|ABQ42578.1|	moricin-like peptide C4 [Galleria mellonella]
	235	Novel01210	79.959	0.640282	6.9644	0.020259	1	chr17	13023969	13025217	857	-	-
	236	Novel01211	34.616	0.293334	6.8828	0.0071898	1	chr17	13034531	13035161	272	-	-
	237	Novel01212	202.391	25.3579	2.9966	0.015853	1	chr17	13040031	13041344	1053	-	-
	238	Novel01259	267.492	109.052	1.2945	0.022747	1	chr17	18880579	18890158	1421	-	-
	239	Novel01338	1.00106	11.0767	-3.4679	0.016315	1	chr18	11494340	11495954	1594	gi|910319275|ref|XP_013162491.1|	PREDICTED: uncharacterized protein LOC106113978 [Papilio xuthus]
	240	Novel01382	51.0241	10.0386	2.3456	0.016984	1	chr19	4252568	4271964	1354	-	-
	241	Novel01389	143.202	49.5382	1.5314	0.015075	1	chr19	7864077	7873978	778	gi|1061795305|dbj|BAV56805.1|	chemosensory protein 1 [Ostrinia furnacalis]
	242	Novel01616	219.28	33.4372	2.7132	0.020412	1	chr2	3667924	3672861	304	gi|156630481|sp|P85210.1|CECD_GALME	RecName: Full=Cecropin-D-like peptide
	243	Novel01617	3732.68	994.545	1.9081	0.025988	1	chr2	3679917	3681006	887	gi|156630481|sp|P85210.1|CECD_GALME	RecName: Full=Cecropin-D-like peptide
	244	Novel01624	274.668	127.37	1.1087	0.03656	1	chr2	10572577	10579409	4286	gi|910324396|ref|XP_013165274.1|	PREDICTED: toll-like receptor 3 [Papilio xuthus]
	245	Novel01829	103.306	48.1573	1.1011	0.010134	1	chr20	19383250	19406102	532	gi|943955838|ref|XP_014360845.1|	PREDICTED: uncharacterized protein LOC106712719 [Papilio machaon]
	246	Novel01980	32.008	10.3625	1.6271	0.012692	1	chr22	7169212	7176844	7605	gi|1009577798|ref|XP_015920468.1|	uncharacterized protein LOC107449455 [Parasteatoda tepidariorum]
	247	Novel02120	4.14926	19.1254	-2.2046	0.013672	1	chr23	14589239	14590140	902	-	-
	248	Novel02125	73.8469	26.263	1.4915	0.0099163	1	chr23	17278633	17280105	1248	gi|641674554|ref|XP_008186729.1|	PREDICTED: zinc finger protein 271 [Acyrthosiphon pisum]
	249	Novel02130	30.2137	66.7781	-1.1442	0.039408	1	chr23	76058	77687	1513	gi|943947329|ref|XP_014356786.1|	PREDICTED: uncharacterized protein LOC106709483 isoform X2 [Papilio machaon]
	250	Novel02178	58.385	21.5879	1.4354	0.023065	1	chr24	4247778	4248891	931	-	-
	251	Novel02249	38.8409	12.892	1.5911	0.010256	1	chr25	3171233	3173630	1225	gi|913334913|ref|XP_013199194.1|	PREDICTED: spherulin-2A-like [Amyelois transitella]
	252	Novel02359	0.319367	7.82497	-4.6148	0.022901	1	chr26	9458206	9460768	2425	gi|954559228|ref|XP_014603342.1|	PREDICTED: ceramide-1-phosphate transfer protein [Polistes canadensis]
	253	Novel02407	15.3543	3.85079	1.9954	0.047206	1	chr26	402111	406672	1813	gi|943969399|ref|XP_014366481.1|	PREDICTED: RNA-directed DNA polymerase from mobile element jockey-like isoform X2 [Papilio machaon]
	254	Novel02506	5.89756	0	15	0.031241	1	chr27	181830	184456	1568	gi|1048058589|ref|XP_017482686.1|	PREDICTED: uncharacterized protein K02A2.6-like [Rhagoletis zephyria]
	255	Novel02575	27.7044	9.96627	1.475	0.049291	1	chr27	13229318	13233335	3984	gi|943952656|ref|XP_014359197.1|	PREDICTED: RNA-directed DNA polymerase from mobile element jockey-like [Papilio machaon]
	256	Novel02582	34.1556	10.8461	1.6549	0.020838	1	chr27	14322595	14323545	811	-	-
	257	Novel03053	30.8857	9.61279	1.6839	0.015853	1	chr4	16077434	16079151	1311	gi|910349886|ref|XP_013178986.1|	PREDICTED: uncharacterized protein LOC106126064 [Papilio xuthus]
	258	Novel03056	26.8927	62.482	-1.2162	0.020532	1	chr4	16305573	16313459	4842	gi|943938797|ref|XP_014371086.1|	PREDICTED: uncharacterized protein LOC106720812 [Papilio machaon]
	259	Novel03058	32.3088	12.2646	1.3974	0.038105	1	chr4	16580720	16591439	3988	gi|943969736|ref|XP_014366620.1|	PREDICTED: uncharacterized protein LOC106717303 [Papilio machaon]
	260	Novel03257	25.9462	6.47516	2.0025	0.019075	1	chr5	8275636	8280390	4698	gi|943938797|ref|XP_014371086.1|	PREDICTED: uncharacterized protein LOC106720812 [Papilio machaon]
	261	Novel03313	132.318	432.917	-1.7101	0.012948	1	chr5	25968245	25970344	2100	gi|914543981|gb|KOB57834.1|	Uncharacterized protein OBRU01_25664, partial [Operophtera brumata]
	262	Novel03367	1.85708	12.3317	-2.7313	0.030125	1	chr6	14315415	14343031	1165	gi|943946571|ref|XP_014356450.1|	PREDICTED: uncharacterized protein LOC106709215 isoform X2 [Papilio machaon]
	263	Novel03378	12.4932	38.8428	-1.6365	0.0081116	1	chr6	17087597	17105098	3200	gi|943933716|ref|XP_014354774.1|	PREDICTED: RNA-directed DNA polymerase from mobile element jockey-like [Papilio machaon]
	264	Novel03408	3.1511	16.057	-2.3493	0.043016	1	chr6	29435420	29452308	2299	gi|910315214|ref|XP_013181868.1|	PREDICTED: uncharacterized protein LOC106128124 [Papilio xuthus]
	265	Novel03426	53.2677	19.4224	1.4555	0.014577	1	chr6	3333830	3360030	496	gi|298204323|gb|ADI61810.1|	endonuclease-reverse transcriptase [Bombyx mori]
	266	Novel03474	10.81	1.38779	2.9615	0.029314	1	chr6	18641365	18642600	1236	gi|237506881|gb|ACQ99193.1|	proline-rich protein [Galleria mellonella]
	267	Novel03511	6.01619	19.5636	-1.7012	0.041151	1	chr6	28860937	28864671	2301	-	-
	268	Novel03540	6.75385	63.5141	-3.2333	0.015407	1	chr7	10749760	10753139	1616	gi|913325476|ref|XP_013194101.1|	PREDICTED: uncharacterized protein LOC106137743 [Amyelois transitella]
	269	Novel03548	14.6789	3.52583	2.0577	0.046213	1	chr7	14325941	14326827	862	gi|1005439725|ref|XP_015757222.1|	PREDICTED: RNA-directed DNA polymerase from mobile element jockey-like [Acropora digitifera]
	270	Novel03562	26.6684	62.5965	-1.2309	0.013434	1	chr7	19799427	19802919	1208	gi|768410110|ref|XP_011556465.1|	PREDICTED: RNA-directed DNA polymerase from mobile element jockey-like [Plutella xylostella]
	271	Novel03585	49.9216	23.1205	1.1105	0.047191	1	chr7	29913683	29914730	1048	-	-
	272	Novel03589	335.434	117.881	1.5087	0.010515	1	chr7	935797	971632	4194	gi|910314483|ref|XP_013181016.1|	PREDICTED: U4/U6.U5 tri-snRNP-associated protein 1 [Papilio xuthus]
	273	Novel03618	10.5234	38.2265	-1.861	0.047353	1	chr7	15787820	15788913	813	-	-
	274	Novel03680	22.8215	2.92044	2.9661	0.010635	1	chr8	18438357	18440404	1310	-	-
	275	Novel03705	60.3556	28.5216	1.0814	0.026586	1	chr8	28881860	28908267	4777	-	-
	276	Novel03950	24.7909	5.96737	2.0546	0.013018	1	scaffold17.len4986324_3_4	52076	56392	2471	gi|913334319|ref|XP_013198870.1|	PREDICTED: uncharacterized protein LOC106141775 [Amyelois transitella]
	277	Novel03992	1676.3	363.315	2.206	0.0097655	1	scaffold19.len4725394_4_5	68755	69643	502	gi|51039035|gb|AAT94287.1|	hinnavin II [Pieris rapae]
	278	Novel04020	339.852	74.4347	2.1909	0.025683	1	scaffold210.len1055259_2_3	45618	52293	6525	gi|913295670|ref|XP_013199952.1|	PREDICTED: uncharacterized protein LOC106142648 [Amyelois transitella]
	279	Novel04177	5.58451	41.2947	-2.8865	0.0099509	1	scaffold355.len428139_1_2	86545	90613	2098	gi|827542484|ref|XP_012544315.1|	uncharacterized protein LOC105841373 [Bombyx mori]
	280	Novel04185	10.0522	0.36894	4.768	0.017688	1	scaffold38.len3557774_1_2	3733	4907	1013	-	-
	281	Novel04283	9.97012	0.640282	3.9608	0.016485	1	scaffold503.len161183_1_2	6762	40756	1241	gi|556020|gb|AAC13649.1|	reverse transcriptase [Bombyx mori]
Hep_36h vs Hex_36h	1	Csup000232	155.934	70.2377	1.1506	0.026633	1	chr27	2583547	2587176	219	gi|910343725|ref|XP_013175647.1|	PREDICTED: ATP-dependent zinc metalloprotease YME1 homolog, partial [Papilio xuthus]
	2	Csup000968	76.3088	300.074	-1.9754	0.0030086	1	chr10	26322800	26325549	1012	gi|913297764|ref|XP_013189530.1|	PREDICTED: lipoamide acyltransferase component of branched-chain alpha-keto acid dehydrogenase complex, mitochondrial isoform X2 [Amyelois transitella]
	3	Csup001142	465.693	131.245	1.8271	0.02114	1	chr18	18426068	18443581	8973	gi|913328168|ref|XP_013195578.1|	PREDICTED: uncharacterized protein LOC106138839 isoform X1 [Amyelois transitella]
	4	Csup001441	6.59751	82.051	-3.6365	1.7391e-06	0.015452	chr18	10989015	10991563	1719	gi|943954207|ref|XP_014360029.1|	PREDICTED: WD repeat-containing protein 24 homolog [Papilio machaon]
	5	Csup001637	313.053	59.0567	2.4062	0.049455	1	scaffold33.len3817196_4_5	46699	51346	2752	gi|827538455|ref|XP_012551043.1|	developmental protein eyes absent [Bombyx mori]
	6	Csup001664	44.699	100.902	-1.1746	0.04937	1	chr12	5749722	6039657	938	gi|909559079|ref|XP_013134574.1|	PREDICTED: tRNA dimethylallyltransferase, mitochondrial [Papilio polytes]
	7	Csup001937	486.55	227.036	1.0997	0.017059	1	chr12	23509966	23782695	4839	gi|913319501|ref|XP_013190824.1|	PREDICTED: netrin-B isoform X1 [Amyelois transitella]
	8	Csup002749	40.1213	10.5131	1.9322	0.026272	1	chr4	26880081	26881243	486	gi|909555746|ref|XP_013149387.1|	PREDICTED: uncharacterized protein LOC106111784 [Papilio polytes]
	9	Csup002836	116.305	27.175	2.0976	0.020461	1	scaffold19.len4725394_2_3	22383	23219	471	gi|943936781|ref|XP_014367375.1|	PREDICTED: 60S ribosomal export protein NMD3 [Papilio machaon]
	10	Csup003014	17.3973	112.284	-2.6902	0.037484	1	chr6	9303456	9307698	1152	gi|874594777|gb|AKQ06147.1|	alcohol dehydrogenase AD1 [Cydia pomonella]
	11	Csup003061	0	12.2699	-15	0.036795	1	chr6	1076635	1079364	828	-	-
	12	Csup003091	12.1116	0.692768	4.1279	0.023749	1	chr6	22378657	22382348	312	gi|913298896|ref|XP_013194212.1|	PREDICTED: zinc carboxypeptidase-like [Amyelois transitella]
	13	Csup003211	43.1335	7.84184	2.4595	0.010863	1	chr6	22391453	22405549	882	gi|148298780|ref|NP_001091798.1|	carboxypeptidase [Bombyx mori]
	14	Csup003684	18.6448	3.15073	2.565	0.045452	1	scaffold169.len1313976_2_3	13	19058	2284	gi|913321262|ref|XP_013191785.1|	PREDICTED: uncharacterized protein LOC106135922 [Amyelois transitella]
	15	Csup004102	87.28	16.1184	2.4369	0.048046	1	chr2	9418915	9421027	1572	gi|913308856|ref|XP_013184986.1|	PREDICTED: homeobox protein bagpipe-like [Amyelois transitella]
	16	Csup004210	8.27386	80.4147	-3.2808	4.3825e-05	0.11126	chr2	7138887	7152200	2293	gi|608789093|gb|AHW57350.1|	CYP3051A1, partial [Chilo suppressalis]
	17	Csup004220	172.265	72.9855	1.239	0.023797	1	chr2	8863017	8866425	3066	gi|512912315|ref|XP_004927625.1|	glycerate kinase [Bombyx mori]
	18	Csup004428	10.1045	0	15	0.011025	1	chr14	10786592	10788139	606	-	-
	19	Csup004697	20414.7	9514.32	1.1014	0.011032	1	chr14	15566729	15603201	3797	gi|512920408|ref|XP_004929625.1|	synaptic vesicle glycoprotein 2B [Bombyx mori]
	20	Csup004884	102.257	27.6624	1.8862	0.0051504	1	chr29	5297052	5299541	637	-	-
	21	Csup005444	6789.41	2661.92	1.3508	0.0068292	1	chr13	9779959	9784179	255	gi|389612967|dbj|BAM19875.1|	unknown secreted protein [Papilio xuthus]
	22	Csup005701	17.0805	2.92267	2.547	0.0442	1	scaffold152.len1513173_3_4	22286	23341	955	-	-
	23	Csup005783	7.84414	60.8813	-2.9563	0.0040948	1	chr23	7056359	7058853	1529	gi|943951620|ref|XP_014358704.1|	PREDICTED: heme oxygenase 1 [Papilio machaon]
	24	Csup006034	6.73377	109.838	-4.0278	0.011261	1	scaffold39.len3556394_3_4	54806	58612	2304	gi|328697467|ref|XP_003240346.1|	PREDICTED: SCAN domain-containing protein 3-like [Acyrthosiphon pisum]
	25	Csup006117	5.84557	30.5403	-2.3853	0.016647	1	chr20	1395910	1400745	529	gi|913331468|ref|XP_013197309.1|	PREDICTED: 2-methoxy-6-polyprenyl-1,4-benzoquinol methylase, mitochondrial-like [Amyelois transitella]
	26	Csup006164	202.069	933.92	-2.2085	0.017528	1	chr20	4214814	4226633	5401	gi|913307452|ref|XP_013184212.1|	PREDICTED: inositol oxygenase-like [Amyelois transitella]
	27	Csup006273	710.861	312.922	1.1838	0.0076046	1	chr20	19765232	19817031	6664	gi|910329133|ref|XP_013167810.1|	PREDICTED: fatty acid synthase [Papilio xuthus]
	28	Csup006304	30091.3	9248.17	1.7021	0.0020064	1	chr20	1984030	2067981	2725	gi|157704357|gb|ABV68867.1|	apolipophorin III [Trichoplusia ni]
	29	Csup006579	893.24	227.484	1.9733	8.0526e-06	0.035776	chr15	4914251	4937839	3502	gi|512894436|ref|XP_004923430.1|	eIF-2-alpha kinase GCN2 isoform X1 [Bombyx mori]
	30	Csup006661	3.50856	66.7652	-4.2501	1.1423e-06	0.015452	chr15	2647925	2650829	846	gi|943944795|ref|XP_014355710.1|	PREDICTED: uncharacterized protein LOC106708687 [Papilio machaon]
	31	Csup006665	13.3776	1.38554	3.2713	0.048985	1	chr15	13869671	13871596	1320	gi|914566840|gb|KOB71318.1|	Vacuolar protein sorting-associated protein 13C [Operophtera brumata]
	32	Csup007127	1330.11	151.145	3.1375	0.00085871	1	scaffold316.len568674_2_3	52019	79654	4607	gi|910325187|ref|XP_013165697.1|	PREDICTED: uncharacterized protein LOC106116417 [Papilio xuthus]
	33	Csup007253	84.6818	203.295	-1.2635	0.012265	1	chr28	8066492	8072984	381	gi|930681185|gb|KPJ20725.1|	hypothetical protein RR46_00169 [Papilio xuthus]
	34	Csup007282	8.20968	0	15	0.028844	1	chr28	6359115	6390666	1971	gi|930654325|gb|KPI96660.1|	putative 11.2 kDa protein in IE1-IEN intergenic region [Papilio xuthus]
	35	Csup008099	229.808	53.2153	2.1105	0.001158	1	chr8	24978559	24980075	1189	gi|913316287|ref|XP_013189074.1|	PREDICTED: piggyBac transposable element-derived protein 4-like [Amyelois transitella]
	36	Csup008107	36.2852	10.0019	1.8591	0.023619	1	chr8	22453381	22459873	798	gi|917954215|ref|NP_001299682.1|	cuticle protein 19-like precursor [Papilio xuthus]
	37	Csup008127	3343.95	8192.93	-1.2928	0.0030316	1	chr8	16190270	16257726	15353	gi|512929795|ref|XP_004931911.1|	phosphoribosylformylglycinamidine synthase [Bombyx mori]
	38	Csup008154	249.046	47.9581	2.3766	2.3174e-05	0.068638	chr8	29534043	29537619	2583	gi|1048033644|ref|XP_017490856.1|	PREDICTED: uncharacterized protein LOC108379049 [Rhagoletis zephyria]
	39	Csup008206	111.23	16.9361	2.7154	0.0047395	1	chr8	20335305	20347343	3400	-	-
	40	Csup008478	2675.46	589.179	2.183	0.0018007	1	chr8	9014686	9035900	2741	gi|364023629|gb|AEW46889.1|	seminal fluid protein CSSFP039, partial [Chilo suppressalis]
	41	Csup008558	0	28.3413	-15	0.010299	1	chr9	914424	950852	4224	gi|512892234|ref|XP_004922881.1|	carbonic anhydrase 1-like isoform X1 [Bombyx mori]
	42	Csup008608	26.9365	4.16998	2.6915	0.01293	1	chr9	7323649	7333850	9685	gi|827544921|ref|XP_012545054.1|	acetylcholine receptor subunit alpha-like [Bombyx mori]
	43	Csup008629	501.049	81.6432	2.6175	5.4968e-06	0.032561	chr9	15791368	15864618	1856	gi|913318320|ref|XP_013190184.1|	PREDICTED: protein amalgam-like [Amyelois transitella]
	44	Csup008816	72.2478	27.4906	1.394	0.027013	1	chr9	10509834	10515512	399	gi|768423952|ref|XP_011552907.1|	PREDICTED: uncharacterized protein LOC105384374 [Plutella xylostella]
	45	Csup008848	304.419	1193.45	-1.971	0.043928	1	chr9	13325657	13375781	1886	gi|913302157|ref|XP_013200289.1|	PREDICTED: retinal dehydrogenase 1-like [Amyelois transitella]
	46	Csup008876	54.5275	298.736	-2.4538	0.0055503	1	chr9	12950324	12951865	675	gi|512926575|ref|XP_004931120.1|	ribulose-phosphate 3-epimerase [Bombyx mori]
	47	Csup008919	102.523	15.2262	2.7513	0.0001362	0.26894	chr9	12959914	12961454	675	gi|512926575|ref|XP_004931120.1|	ribulose-phosphate 3-epimerase [Bombyx mori]
	48	Csup009334	26.8534	74.1726	-1.4658	0.030641	1	chr1	53820071	53824817	465	gi|913312146|ref|XP_013186785.1|	PREDICTED: probable phospholipid-transporting ATPase IA [Amyelois transitella]
	49	Csup010051	3.63327	18.8228	-2.3731	0.042123	1	chr19	1661679	1670248	795	gi|910347296|ref|XP_013177579.1|	PREDICTED: uncharacterized protein LOC106125039 [Papilio xuthus]
	50	Csup010523	21.9403	3.97509	2.4645	0.030761	1	chr16	16527775	16568389	4656	gi|814544152|dbj|BAR64767.1|	aldehyde oxidase [Ostrinia furnacalis]
	51	Csup010576	0	50.676	-15	0.003606	1	chr16	14700458	14707668	1602	gi|910319129|ref|XP_013162411.1|	PREDICTED: aldehyde oxidase 1-like isoform X2 [Papilio xuthus]
	52	Csup010627	40.5461	6.37476	2.6691	0.019228	1	chr16	16491838	16527614	871	gi|913322534|ref|XP_013192489.1|	PREDICTED: pancreatic lipase-related protein 3-like [Amyelois transitella]
	53	Csup010674	177.357	419.963	-1.2436	0.013207	1	chr16	7994587	8010851	1710	gi|910338441|ref|XP_013172822.1|	PREDICTED: 4-coumarate--CoA ligase 2-like [Papilio xuthus]
	54	Csup010927	207.721	445.48	-1.1007	0.0079549	1	chr3	24616843	24640666	1564	gi|281485130|gb|ADA70355.1|	paired-like family homeodomain transcription factor [Heliconius erato]
	55	Csup011035	104.847	234.519	-1.1614	0.041789	1	chr3	22410926	22412747	825	gi|861623762|gb|KMQ88083.1|	reverse transcriptase [Lasius niger]
	56	Csup011044	22.3962	0.28809	6.2806	0.045197	1	chr3	24937606	24938132	372	gi|153799359|gb|ABS50439.1|	transposase, partial [Helicoverpa zea]
	57	Csup011068	308.832	80.5201	1.9394	0.0078497	1	chr3	7586868	7593997	4565	gi|913326087|ref|XP_013194435.1|	PREDICTED: facilitated trehalose transporter Tret1-like [Amyelois transitella]
	58	Csup011259	9.51821	0.346384	4.7802	0.031769	1	chr3	6186940	6189507	817	gi|768416019|ref|XP_011548582.1|	PREDICTED: uncharacterized protein KIAA1109-like [Plutella xylostella]
	59	Csup011559	57.4721	21.334	1.4297	0.048217	1	chr26	11962846	11968540	681	gi|913328275|ref|XP_013195639.1|	PREDICTED: uncharacterized protein LOC106138893 [Amyelois transitella]
	60	Csup011600	159.483	6.11156	4.7057	0.021254	1	chr26	8948036	8958801	4814	gi|237648982|ref|NP_001153668.1|	histone H2B-like protein [Bombyx mori]
	61	Csup011770	39.2386	0.28809	7.0896	0.0066888	1	chr26	14348722	14357977	2934	gi|930675662|gb|KPJ15918.1|	Fibroblast growth factor receptor 4 [Papilio machaon]
	62	Csup012449	95.8837	336.976	-1.8133	9.9565e-05	0.22117	chr25	11773998	11948916	8458	gi|512900560|ref|XP_004924921.1|	irregular chiasm C-roughest protein [Bombyx mori]
	63	Csup013049	80.7856	287.986	-1.8338	0.042235	1	chr7	9533899	9544064	1314	gi|512907990|ref|XP_004926572.1|	uncharacterized protein LOC101735873 [Bombyx mori]
	64	Csup013202	0	8.51136	-15	0.026428	1	scaffold66.len2634640_1_2	434	4808	1917	-	-
	65	Csup013222	0.286505	9.76865	-5.0915	0.033737	1	scaffold168.len1322901_2_3	9131	22377	1215	gi|913316036|ref|XP_013188933.1|	PREDICTED: pancreatic triacylglycerol lipase-like [Amyelois transitella]
	66	Csup013413	32.1469	91.5568	-1.51	0.024884	1	chr5	2661986	2668308	4128	gi|914566840|gb|KOB71318.1|	Vacuolar protein sorting-associated protein 13C [Operophtera brumata]
	67	Csup013500	10.2647	0.28809	5.155	0.022851	1	chr5	29699511	29701241	561	gi|943966599|ref|XP_014365336.1|	PREDICTED: histone-lysine N-methyltransferase EHMT2-like, partial [Papilio machaon]
	68	Csup013583	62.5716	151.79	-1.2785	0.025465	1	chr5	30374339	30379709	2531	gi|943973049|ref|XP_014367946.1|	PREDICTED: UDP-glucuronosyltransferase 3A1-like [Papilio machaon]
	69	Csup013746	11.688	0.974225	3.5846	0.040492	1	chr5	22795500	22798839	255	gi|913307082|ref|XP_013184007.1|	PREDICTED: uncharacterized protein LOC106129863 [Amyelois transitella]
	70	Csup014500	488.912	237.103	1.0441	0.015526	1	chr22	6351636	6520731	7542	gi|913329625|ref|XP_013196299.1|	PREDICTED: uncharacterized protein LOC106139408, partial [Amyelois transitella]
	71	Csup014583	27.8841	83.7162	-1.5861	0.021877	1	chr22	10339239	10352980	1935	gi|909565769|ref|XP_013138217.1|	PREDICTED: facilitated trehalose transporter Tret1-like [Papilio polytes]
	72	Csup014721	27.3922	157.804	-2.5263	0.048332	1	scaffold387.len327592_1_2	1988	4319	1461	gi|910348258|ref|XP_013178096.1|	PREDICTED: uncharacterized protein C2orf47 homolog, mitochondrial-like [Papilio xuthus]
	73	Novel00221	152.481	69.9608	1.124	0.035829	1	chr1	28035823	28037547	1494	gi|512912315|ref|XP_004927625.1|	glycerate kinase [Bombyx mori]
	74	Novel00269	8.82838	0	15	0.022919	1	chr1	47262474	47263112	618	-	-
	75	Novel00477	17.6108	2.42469	2.8606	0.047768	1	chr11	24145687	24157304	1426	gi|1037158184|emb|SBT52427.1|	PIR Superfamily Protein [Plasmodium ovale wallikeri]
	76	Novel00566	170.085	681.907	-2.0033	1.6304e-05	0.057948	chr12	582012	587176	4396	gi|913328928|ref|XP_013196001.1|	PREDICTED: uncharacterized protein LOC106139163 isoform X1 [Amyelois transitella]
	77	Novel00685	58.1819	17.4972	1.7334	0.013485	1	chr13	4134029	4149564	2755	gi|913332545|ref|XP_013197907.1|	PREDICTED: saccharopine dehydrogenase-like oxidoreductase [Amyelois transitella]
	78	Novel00720	45.3265	15.6023	1.5386	0.048116	1	chr13	17482511	17485890	1045	gi|910313450|ref|XP_013175517.1|	PREDICTED: uncharacterized protein LOC106123648 [Papilio xuthus]
	79	Novel00762	106.954	46.4266	1.204	0.043959	1	chr13	20996484	20998685	1057	gi|914614997|ref|NP_001299571.1|	uncharacterized protein LOC106113490 precursor [Papilio xuthus]
	80	Novel00952	319.823	147.99	1.1118	0.029675	1	chr14	21507401	21511833	4433	gi|768421144|ref|XP_011551371.1|	PREDICTED: uncharacterized protein LOC105383056 [Plutella xylostella]
	81	Novel01065	96.9239	32.6	1.572	0.023379	1	chr15	2268032	2268452	421	-	-
	82	Novel01135	32.2141	2.22153	3.8581	0.01461	1	chr16	16625871	16627264	511	gi|913322534|ref|XP_013192489.1|	PREDICTED: pancreatic lipase-related protein 3-like [Amyelois transitella]
	83	Novel01217	26.5153	6.33147	2.0662	0.049919	1	chr17	13077642	13079292	1320	gi|146738002|gb|ABQ42579.1|	moricin-like peptide C5 [Galleria mellonella]
	84	Novel01312	0.355424	18.553	-5.706	0.0071325	1	chr18	23460943	23463669	696	-	-
	85	Novel01365	253.913	75.0506	1.7584	0.0040628	1	chr18	20600680	20645905	3241	gi|512911685|ref|XP_004927473.1|	protein msta [Bombyx mori]
	86	Novel01505	9.24103	36.9648	-2	0.019236	1	chr2	11619152	11621427	2276	gi|913330420|ref|XP_013196734.1|	PREDICTED: uncharacterized protein LOC106139784 [Amyelois transitella]
	87	Novel01620	2.29204	24.8797	-3.4403	0.0074789	1	chr2	7726775	7728371	1201	-	-
	88	Novel02177	1.1476	14.3349	-3.6428	0.019462	1	chr24	4122475	4128892	1418	gi|433339045|dbj|BAM73877.1|	cytochrome P450, partial [Bombyx mori]
	89	Novel02204	40.2701	95.7028	-1.2489	0.030609	1	chr24	3180370	3184267	3408	gi|828225962|ref|XP_012563480.1|	PREDICTED: zinc finger MYM-type protein 1-like [Hydra vulgaris]
	90	Novel02458	24.7452	1.83849	3.7505	0.022954	1	chr26	8388502	8395767	1061	gi|943952331|ref|XP_014359017.1|	PREDICTED: nucleic-acid-binding protein from mobile element jockey-like [Papilio machaon]
	91	Novel02503	117.198	51.7363	1.1797	0.035542	1	chr26	14488472	14489683	862	-	-
	92	Novel02565	142.242	64.447	1.1422	0.048498	1	chr27	12132472	12133617	1146	-	-
	93	Novel02628	0	36.4139	-15	0.001588	1	chr27	7745809	7769284	1420	gi|768445674|ref|XP_011564749.1|	PREDICTED: zinc finger protein 878-like [Plutella xylostella]
	94	Novel02716	179.45	443.067	-1.3039	0.0038146	1	chr28	8075298	8085729	563	gi|913314862|ref|XP_013188281.1|	PREDICTED: transcription factor CP2 isoform X4 [Amyelois transitella]
	95	Novel02740	123.777	42.8836	1.5292	0.00671	1	chr28	13084991	13086740	1750	gi|768429721|ref|XP_011556051.1|	PREDICTED: RNA-directed DNA polymerase from mobile element jockey-like [Plutella xylostella]
	96	Novel02749	330.526	138.432	1.2556	0.01008	1	chr28	1606210	1626574	2108	gi|913320049|ref|XP_013191122.1|	PREDICTED: uncharacterized protein LOC106135384 [Amyelois transitella]
	97	Novel02970	15.3443	1.26895	3.596	0.042759	1	chr3	16093712	16108635	377	gi|768438358|ref|XP_011560756.1|	PREDICTED: uncharacterized protein LOC105391048 [Plutella xylostella]
	98	Novel02973	19.3154	1.61533	3.5798	0.010004	1	chr3	17714867	17716074	1010	gi|307177656|gb|EFN66704.1|	hypothetical protein EAG_00309, partial [Camponotus floridanus]
	99	Novel03072	187.577	382.127	-1.0266	0.022817	1	chr4	24720496	24770037	3558	gi|909560064|ref|XP_013135108.1|	PREDICTED: insulin-like growth factor-binding protein complex acid labile subunit [Papilio polytes]
	100	Novel03212	0.765066	10.8761	-3.8294	0.041474	1	chr5	18098576	18101349	2227	-	-
	101	Novel03364	4.04363	36.3634	-3.1688	0.0013404	1	chr6	13594459	13597241	384	gi|913334143|ref|XP_013198773.1|	PREDICTED: LOW QUALITY PROTEIN: nucleolar complex protein 4 homolog B-like [Amyelois transitella]
	102	Novel03624	2.26809	17.5288	-2.9502	0.034089	1	chr7	20757131	20758992	865	-	-
	103	Novel03628	55.3432	15.2409	1.8605	0.01766	1	chr7	24892347	24899686	758	gi|98962506|gb|ABF59520.1|	hemocyte-specific integrin alpha subunit 3 [Manduca sexta]
	104	Novel03703	12.8851	0.346384	5.2172	0.01001	1	chr8	27222793	27223839	1047	-	-
	105	Novel03821	55.4425	21.0579	1.3966	0.047498	1	chr9	9355064	9382466	1767	-	-
	106	Novel03896	22.3392	3.12245	2.8388	0.019762	1	scaffold133.len1675396_3_4	24951	29356	876	gi|768412377|ref|XP_011568264.1|	PREDICTED: uncharacterized protein LOC105397934, partial [Plutella xylostella]
	107	Novel04033	101.631	36.0852	1.4939	0.013823	1	scaffold22.len4589509_4_5	4526	12586	1168	-	-
	108	Novel04382	24.1766	81.3714	-1.7509	0.0066639	1	scaffold97.len2227468_5_6	31540	34560	2838	gi|939685365|ref|XP_014299967.1|	PREDICTED: uncharacterized protein LOC103569118 [Microplitis demolitor]
Ced_12h vs Hex_12h	1	Csup000010	638.512	117.622	2.4406	0.015504	0.40664	scaffold223.len959084_2_3	64484	65134	207	-	-
	2	Csup000043	309.868	96.4234	1.6842	8.2115e-05	0.0144	chr27	208457	209969	1062	gi|985422517|ref|XP_015376704.1|	PREDICTED: uncharacterized protein K02A2.6-like, partial [Diuraphis noxia]
	3	Csup000055	13.8776	2.87823	2.2695	0.036774	0.60817	chr27	5654958	5659802	2963	gi|768410452|ref|XP_011558312.1|	PREDICTED: uncharacterized protein LOC105388961 [Plutella xylostella]
	4	Csup000079	120.816	44.6125	1.4373	0.024032	0.50915	chr27	4558276	4561563	1771	gi|914567457|gb|KOB71716.1|	Alpha-esterase 40 [Operophtera brumata]
	5	Csup000105	130.899	37.0648	1.8203	0.0057876	0.24642	chr27	10457967	10461448	864	gi|291222303|ref|XP_002731158.1|	PREDICTED: zinc finger protein 85-like [Saccoglossus kowalevskii]
	6	Csup000111	95.5278	16.4158	2.5408	0.0091242	0.31319	chr27	10657240	10660638	2046	gi|1028668949|ref|XP_016663536.1|	PREDICTED: zinc finger protein 271-like [Acyrthosiphon pisum]
	7	Csup000176	82.2856	270.954	-1.7193	0.026255	0.53268	chr27	7309220	7326390	4286	gi|973583651|gb|ALX37958.1|	CYP307A2 [Chilo suppressalis]
	8	Csup000262	304.065	147.216	1.0464	0.00062665	0.063788	chr27	5723596	5724326	621	-	-
	9	Csup000270	161.555	77.5498	1.0588	0.029942	0.56599	chr27	10700022	10707481	873	gi|641674554|ref|XP_008186729.1|	PREDICTED: zinc finger protein 271 [Acyrthosiphon pisum]
	10	Csup000276	76.8728	24.1969	1.6677	0.0007297	0.071802	chr27	8038515	8051963	2319	gi|291222303|ref|XP_002731158.1|	PREDICTED: zinc finger protein 85-like [Saccoglossus kowalevskii]
	11	Csup000281	8.45674	0.280035	4.9164	0.028021	0.54655	chr27	3168775	3171044	699	gi|364023605|gb|AEW46877.1|	seminal fluid protein CSSFP027 [Chilo suppressalis]
	12	Csup000300	831.177	413.971	1.0056	0.00027044	0.03471	chr27	6289922	6296784	4344	gi|780629819|ref|XP_011685196.1|	PREDICTED: uncharacterized protein LOC105448372 [Wasmannia auropunctata]
	13	Csup000336	319.194	151.193	1.078	0.0026873	0.15554	chr27	10720152	10726624	1488	gi|405950372|gb|EKC18365.1|	Histone-lysine N-methyltransferase PRDM9 [Crassostrea gigas]
	14	Csup000357	57.8087	20.328	1.5078	0.0029462	0.16358	chr27	4609622	4613172	474	gi|909572709|ref|XP_013141986.1|	PREDICTED: probable RNA-binding protein orb2 isoform X2 [Papilio polytes]
	15	Csup000373	120.296	57.8961	1.0551	0.0088442	0.30958	chr27	7851560	7865738	1479	gi|328715046|ref|XP_001949223.2|	PREDICTED: zinc finger protein 271-like [Acyrthosiphon pisum]
	16	Csup000419	56.4024	19.9741	1.4976	0.018852	0.44458	scaffold188.len1168148_1_2	63636	68130	4326	gi|913301778|ref|XP_013200150.1|	PREDICTED: chorion class B protein M2410-like [Amyelois transitella]
	17	Csup000455	35.2149	99.2672	-1.4951	0.048999	0.68552	scaffold34.len3691886_1_2	358	5553	1360	gi|1035586306|ref|XP_016904614.1|	histone-lysine N-methyltransferase E(z) isoform X2 [Apis cerana]
	18	Csup000588	137.569	58.4099	1.2359	0.0010815	0.092091	chr10	21485167	21516193	5798	gi|608789025|gb|AHW57316.1|	CYP9A69 [Chilo suppressalis]
	19	Csup000613	78.6279	37.0616	1.0851	0.029555	0.56169	chr10	18479924	18490053	3748	gi|909574867|ref|XP_013143152.1|	PREDICTED: alpha-(1,3)-fucosyltransferase C-like [Papilio polytes]
	20	Csup000621	3.39656	100.799	-4.8913	0.0052397	0.23495	chr10	2540242	2550641	1933	gi|692190342|gb|AIR96000.1|	immulectin-4 [Ostrinia furnacalis]
	21	Csup000622	904.396	379.532	1.2527	4.5369e-06	0.0016115	chr10	13988192	14023279	7022	gi|913300780|ref|XP_013199756.1|	PREDICTED: uncharacterized protein LOC106142516 isoform X2 [Amyelois transitella]
	22	Csup000628	17.3765	1.64233	3.4033	0.0021204	0.13767	chr10	12378541	12394669	1503	gi|943972061|ref|XP_014367556.1|	PREDICTED: protein yellow-like isoform X1 [Papilio machaon]
	23	Csup000673	54.9214	163.021	-1.5696	0.019762	0.45398	chr10	2524222	2538119	1466	gi|910332341|ref|XP_013169530.1|	PREDICTED: macrophage mannose receptor 1-like [Papilio xuthus]
	24	Csup000693	320.728	107.081	1.5827	1.5553e-05	0.0044431	chr10	20065734	20079997	4262	gi|768423838|ref|XP_011552845.1|	PREDICTED: senecionine N-oxygenase isoform X1 [Plutella xylostella]
	25	Csup000728	39.9087	3.35093	3.5741	1.4974e-06	0.00075776	chr10	8809783	8814936	1368	gi|943959280|ref|XP_014362283.1|	PREDICTED: uncharacterized protein LOC106713896, partial [Papilio machaon]
	26	Csup000778	539.803	221.408	1.2857	0.016576	0.4218	chr10	12235162	12243187	625	-	-
	27	Csup000784	76.1208	3.47102	4.4549	1.2072e-12	5.3455e-09	chr10	5217284	5223635	688	gi|319891036|gb|ADV76085.1|	lethal giant larvae, partial [Biston betularia]
	28	Csup000788	2649.78	1154.9	1.1981	0.017534	0.43434	chr10	26696281	26697188	826	gi|910317155|ref|XP_013161336.1|	PREDICTED: RRM domain-containing protein ECU09_1470-like [Papilio xuthus]
	29	Csup000798	242.643	120.317	1.012	0.0031732	0.17083	chr10	2869840	2873723	2523	gi|913314152|ref|XP_013187889.1|	PREDICTED: peroxidasin homolog [Amyelois transitella]
	30	Csup000807	14107.7	4639.97	1.6043	0.032818	0.5868	chr10	24810121	24811567	1002	-	-
	31	Csup000839	22.8572	4.39948	2.3772	0.005631	0.2422	chr10	21591661	21605619	1830	gi|913301466|ref|XP_013200024.1|	PREDICTED: fatty acid-binding protein, muscle-like [Amyelois transitella]
	32	Csup000864	140.75	68.7356	1.034	0.0050177	0.22906	chr10	14059951	14086209	1536	gi|910331397|ref|XP_013169024.1|	PREDICTED: alpha-(1,3)-fucosyltransferase 6-like isoform X1 [Papilio xuthus]
	33	Csup000869	148.777	57.4046	1.3739	0.0001258	0.020442	chr10	5814918	5957365	7083	gi|827537257|ref|XP_012546423.1|	thrombospondin type-1 domain-containing protein 7A [Bombyx mori]
	34	Csup000925	174.545	39.6612	2.1378	0.014353	0.38812	chr10	13953556	13960796	2483	gi|512910022|ref|XP_004927065.1|	uncharacterized protein LOC101737490 [Bombyx mori]
	35	Csup000932	29.664	2.57611	3.5254	4.1286e-05	0.0092025	chr10	6190140	6199488	1377	gi|913300472|ref|XP_013199641.1|	PREDICTED: chorion transcription factor Cf2-like [Amyelois transitella]
	36	Csup000934	2643.38	1041.14	1.3442	0.0017656	0.1224	chr10	15253554	15304773	4849	gi|913300740|ref|XP_013199742.1|	PREDICTED: uncharacterized protein LOC106142506 [Amyelois transitella]
	37	Csup000956	42.6586	14.2418	1.5827	0.0095397	0.31881	chr10	21606112	21661765	7265	gi|827560743|ref|XP_012551241.1|	uncharacterized protein LOC101746073 [Bombyx mori]
	38	Csup000977	69.8176	26.7257	1.3854	0.0034152	0.17949	chr10	18514665	18519904	1146	gi|909574867|ref|XP_013143152.1|	PREDICTED: alpha-(1,3)-fucosyltransferase C-like [Papilio polytes]
	39	Csup000982	21.7711	0.56007	5.2807	2.1663e-05	0.0056426	chr10	13368006	13385486	3109	gi|913300010|ref|XP_013198486.1|	PREDICTED: uncharacterized protein LOC106141375 [Amyelois transitella]
	40	Csup000998	127.196	29.9496	2.0864	0.016835	0.42598	chr10	21421170	21454465	3423	gi|608789025|gb|AHW57316.1|	CYP9A69 [Chilo suppressalis]
	41	Csup001005	43.2271	0.280035	7.2702	3.5677e-11	9.0273e-08	chr10	2657061	2658903	618	gi|261335993|emb|CBH09273.1|	putative zinc phosphodiesterase [Heliconius melpomene]
	42	Csup001011	5.4089	18.6784	-1.788	0.040354	0.63236	chr10	18998830	19006548	735	gi|913300372|ref|XP_013199601.1|	PREDICTED: uncharacterized protein LOC106142400 [Amyelois transitella]
	43	Csup001037	1978.61	892.234	1.149	8.5811e-05	0.014901	chr10	11713923	11717293	3154	gi|913300561|ref|XP_013199671.1|	PREDICTED: protein SDA1 homolog [Amyelois transitella]
	44	Csup001051	9.10566	0.631654	3.8496	0.020388	0.46248	chr10	14020538	14026503	624	gi|1009420751|gb|KYN39240.1|	hypothetical protein ALC56_06373 [Trachymyrmex septentrionalis]
	45	Csup001133	14.5507	2.86145	2.3463	0.031655	0.57809	chr18	165676	167526	768	gi|913321957|ref|XP_013192167.1|	PREDICTED: myb-related transcription factor, partner of profilin [Amyelois transitella]
	46	Csup001212	32.2282	9.7814	1.7202	0.011759	0.3518	chr18	15181136	15188575	774	gi|943939098|ref|XP_014371203.1|	PREDICTED: uncharacterized protein LOC106720911 [Papilio machaon]
	47	Csup001228	31.8001	99.0126	-1.6386	0.001281	0.10084	chr18	19172464	19174271	1461	gi|914552413|gb|KOB64228.1|	Brasiliensin [Operophtera brumata]
	48	Csup001234	1657.74	3468.4	-1.0651	0.0068051	0.26845	chr18	5482558	5485515	1382	gi|913303644|ref|XP_013200859.1|	PREDICTED: guanine nucleotide-binding protein subunit beta-like protein [Amyelois transitella]
	49	Csup001290	30.4608	7.72748	1.9789	0.0049465	0.22756	chr18	10190255	10194397	1745	gi|930673349|gb|KPJ13879.1|	Basic juvenile hormone-suppressible protein 2 [Papilio machaon]
	50	Csup001298	416.446	204.837	1.0237	0.014663	0.3929	chr18	14310987	14314759	3627	gi|913317511|ref|XP_013189745.1|	PREDICTED: sedoheptulokinase-like [Amyelois transitella]
	51	Csup001316	250.39	75.8145	1.7236	0.0025194	0.14924	chr18	5560476	5566966	1023	gi|768428279|ref|XP_011555270.1|	PREDICTED: RNA-directed DNA polymerase from mobile element jockey-like [Plutella xylostella]
	52	Csup001322	4777.03	11612.7	-1.2815	0.035068	0.59842	chr18	18502979	18510934	2051	gi|930657468|gb|KPI99772.1|	hypothetical protein RR46_04746 [Papilio xuthus]
	53	Csup001378	794.278	365.307	1.1205	0.047135	0.6757	chr18	8307400	8322035	6221	gi|156341304|ref|XP_001620720.1|	hypothetical protein NEMVEDRAFT_v1g3769 [Nematostella vectensis]
	54	Csup001425	132.888	65.1791	1.0277	0.0075677	0.28393	chr18	19278653	19284926	987	gi|913317659|ref|XP_013189824.1|	PREDICTED: glyoxylate reductase/hydroxypyruvate reductase-like isoform X1 [Amyelois transitella]
	55	Csup001433	33.2486	9.24327	1.8468	0.0077924	0.28754	chr18	9929358	9940684	6291	gi|913335216|ref|XP_013199361.1|	PREDICTED: hexamerin-like isoform X1 [Amyelois transitella]
	56	Csup001440	22.8339	7.10198	1.6849	0.030235	0.5685	chr18	6936211	6942164	1056	-	-
	57	Csup001453	123.691	53.3987	1.2119	0.01834	0.44232	chr18	2294408	2309811	1362	gi|399108401|gb|AFP20608.1|	cytochrome CYP366D1 [Spodoptera littoralis]
	58	Csup001488	46.6554	15.8506	1.5575	0.0057201	0.24413	chr18	10212635	10242751	4611	gi|909553526|ref|XP_013148198.1|	PREDICTED: sodium channel protein Nach [Papilio polytes]
	59	Csup001497	7.52608	0	15	0.044029	0.65876	chr18	22323870	22336445	5829	gi|456005192|gb|AGG36455.1|	alkaline phosphatase 3 [Chilo suppressalis]
	60	Csup001538	1.04052	15.3946	-3.887	0.0023277	0.14217	scaffold501.len162004_1_2	36235	36688	222	-	-
	61	Csup001579	98.0174	366.072	-1.901	5.4616e-09	7.4412e-06	scaffold308.len596581_2_3	31285	34350	699	gi|768447098|ref|XP_011565524.1|	PREDICTED: uncharacterized protein LOC105395276 [Plutella xylostella]
	62	Csup001598	331.87	130.663	1.3448	0.00090168	0.082066	scaffold272.len731010_1_2	24324	37165	1140	gi|364023607|gb|AEW46878.1|	seminal fluid protein CSSFP028 [Chilo suppressalis]
	63	Csup001611	141.63	54.1361	1.3875	0.021133	0.47092	scaffold459.len203280_1_2	3304	5241	1887	gi|910316468|ref|XP_013182546.1|	PREDICTED: probable elongator complex protein 3, partial [Papilio xuthus]
	64	Csup001627	788.619	325.889	1.2749	5.1077e-05	0.010165	scaffold312.len587428_1_2	2561	9500	3346	gi|930657324|gb|KPI99630.1|	hypothetical protein RR46_02544 [Papilio xuthus]
	65	Csup001634	92.7086	214.265	-1.2086	0.00022372	0.030249	scaffold140.len1630091_2_3	716	38021	2629	gi|910341168|ref|XP_013174285.1|	PREDICTED: leucine-rich repeat serine/threonine-protein kinase 1 [Papilio xuthus]
	66	Csup001637	38.3266	145.365	-1.9233	4.5491e-06	0.0016115	scaffold33.len3817196_4_5	46699	51346	2752	gi|827538455|ref|XP_012551043.1|	developmental protein eyes absent [Bombyx mori]
	67	Csup001648	309.374	108.816	1.5075	0.0012639	0.10043	scaffold471.len189447_1_2	59677	79929	3084	gi|1028668949|ref|XP_016663536.1|	PREDICTED: zinc finger protein 271-like [Acyrthosiphon pisum]
	68	Csup001682	63.6161	5.2449	3.6004	0.0003303	0.040379	chr12	957532	959478	207	-	-
	69	Csup001697	2669.84	1275.27	1.0659	4.483e-05	0.0093544	chr12	18653007	18656599	3210	gi|943949969|ref|XP_014357995.1|	PREDICTED: activating transcription factor 7-interacting protein 1 [Papilio machaon]
	70	Csup001768	9.52057	30.8368	-1.6955	0.010813	0.33838	chr12	16310424	16338029	1329	gi|913318840|ref|XP_013190468.1|	PREDICTED: uncharacterized protein LOC106134872 [Amyelois transitella]
	71	Csup001788	848.882	374.264	1.1815	0.0015183	0.10888	chr12	13361720	13369243	6722	gi|910337777|ref|XP_013172470.1|	PREDICTED: ATPase family AAA domain-containing protein 5 [Papilio xuthus]
	72	Csup001812	967.814	435.171	1.1531	4.3713e-05	0.0093544	chr12	10058726	10074173	2881	gi|909569387|ref|XP_013140191.1|	PREDICTED: mismatch repair endonuclease pms1 [Papilio polytes]
	73	Csup001825	2362.46	807.931	1.548	1.0229e-08	1.2078e-05	chr12	7951248	7958372	4642	gi|768443086|ref|XP_011563342.1|	PREDICTED: transcriptional regulator ATRX-like [Plutella xylostella]
	74	Csup001827	571.926	241.304	1.245	0.0018344	0.12449	chr12	17257292	17261480	4120	gi|913319455|ref|XP_013190799.1|	PREDICTED: centrosomal protein of 135 kDa [Amyelois transitella]
	75	Csup001992	4540.42	2146.33	1.081	3.5216e-05	0.008429	chr12	14246635	14332593	7170	gi|913319310|ref|XP_013190723.1|	PREDICTED: nucleoprotein TPR [Amyelois transitella]
	76	Csup002004	105.129	49.6656	1.0818	0.0086114	0.30566	chr12	10862257	10884149	2167	gi|909569241|ref|XP_013140110.1|	PREDICTED: sodium-coupled monocarboxylate transporter 2-like [Papilio polytes]
	77	Csup002015	129.489	27.1583	2.2534	0.0026554	0.15554	chr12	18983068	18991183	2529	gi|913319349|ref|XP_013190742.1|	PREDICTED: balbiani ring protein 3-like [Amyelois transitella]
	78	Csup002063	58.7716	21.8385	1.4282	0.019415	0.45107	chr12	9483658	9496962	3319	gi|909569369|ref|XP_013140181.1|	PREDICTED: multiple C2 and transmembrane domain-containing protein 1-like [Papilio polytes]
	79	Csup002101	139.302	41.7936	1.7369	0.0044066	0.21228	chr12	22752643	22756874	1268	gi|909562670|ref|XP_013136518.1|	PREDICTED: uncharacterized protein LOC106101741 [Papilio polytes]
	80	Csup002120	1924.3	726.96	1.4044	1.4542e-07	0.00010732	chr12	6307735	6520084	8151	gi|913319407|ref|XP_013190774.1|	PREDICTED: uncharacterized protein LOC106135118 [Amyelois transitella]
	81	Csup002272	15769.7	2186.74	2.8503	0.016178	0.4177	chr4	4137633	4139198	675	gi|913301778|ref|XP_013200150.1|	PREDICTED: chorion class B protein M2410-like [Amyelois transitella]
	82	Csup002363	8957.13	1811.24	2.3061	0.0050365	0.22932	chr4	4139489	4140930	618	gi|512936979|ref|XP_004933652.1|	chorion class CA protein ERA.3-like [Bombyx mori]
	83	Csup002418	9616.52	2616.33	1.878	0.013512	0.37684	chr4	4122032	4126355	945	-	-
	84	Csup002498	51.42	23.6284	1.1218	0.027132	0.54301	chr4	29507206	29525731	2988	gi|913315515|ref|XP_013188649.1|	PREDICTED: probable peroxisomal acyl-coenzyme A oxidase 1 [Amyelois transitella]
	85	Csup002555	23746.3	5250.5	2.1772	0.0095117	0.31847	chr4	4120098	4130592	864	gi|913301778|ref|XP_013200150.1|	PREDICTED: chorion class B protein M2410-like [Amyelois transitella]
	86	Csup002587	92.6964	39.1748	1.2426	0.01153	0.35101	chr4	24112576	24116898	3413	gi|914570966|gb|KOB74207.1|	Leucine-rich transmembrane protein [Operophtera brumata]
	87	Csup002610	0.325413	7.16195	-4.46	0.032357	0.58242	chr4	1482324	1495822	1908	gi|913314356|ref|XP_013187999.1|	PREDICTED: peroxidase-like [Amyelois transitella]
	88	Csup002632	171.904	77.8713	1.1424	0.001063	0.090952	chr4	8903208	8910330	2237	gi|913307014|ref|XP_013183969.1|	PREDICTED: monocarboxylate transporter 1-like [Amyelois transitella]
	89	Csup002746	42.2944	18.6015	1.185	0.042176	0.64901	chr4	9287598	9298067	2661	gi|909556439|ref|XP_013133147.1|	PREDICTED: intraflagellar transport protein 74 homolog [Papilio polytes]
	90	Csup002769	18928.3	5354.87	1.8216	0.027723	0.54438	chr4	3927023	3935503	883	gi|913301778|ref|XP_013200150.1|	PREDICTED: chorion class B protein M2410-like [Amyelois transitella]
	91	Csup002790	618.354	281.432	1.1356	6.611e-05	0.012197	chr4	13536218	13553067	1962	gi|608789059|gb|AHW57333.1|	CYP4M38 [Chilo suppressalis]
	92	Csup002817	657.292	234.615	1.4862	0.0010896	0.092337	scaffold100.len2178692_1_2	43	10744	5665	gi|913307482|ref|XP_013184228.1|	PREDICTED: serine-rich adhesin for platelets-like isoform X1 [Amyelois transitella]
	93	Csup002886	870.626	400.456	1.1204	0.00034433	0.041208	chr6	3822317	3827117	2816	gi|913332017|ref|XP_013197612.1|	PREDICTED: DNA polymerase eta [Amyelois transitella]
	94	Csup002946	834.399	279.518	1.5778	3.9926e-08	3.9287e-05	chr6	11295897	11306435	4864	gi|913311682|ref|XP_013186532.1|	PREDICTED: uncharacterized protein LOC106131848 [Amyelois transitella]
	95	Csup002950	26.8212	3.33415	3.008	0.023298	0.49836	chr6	23645859	23650512	2504	gi|910352848|ref|XP_013180408.1|	PREDICTED: rabenosyn-5 [Papilio xuthus]
	96	Csup002952	24.8822	6.93141	1.8439	0.046746	0.67288	chr6	10685126	10694584	948	gi|930665125|gb|KPJ06256.1|	Putative aldehyde dehydrogenase family 7 member A1-like [Papilio machaon]
	97	Csup003022	2434.81	1071.43	1.1843	1.1187e-05	0.0034764	chr6	15174178	15183078	2862	gi|913328844|ref|XP_013195953.1|	PREDICTED: pre-rRNA processing protein FTSJ3 [Amyelois transitella]
	98	Csup003057	9.88021	0.609563	4.0187	0.03445	0.59491	chr6	2753124	2758776	3547	gi|512885288|ref|XP_004921570.1|	uncharacterized protein LOC101735677 [Bombyx mori]
	99	Csup003142	20.1636	0.609563	5.0478	0.01101	0.34272	chr6	24465115	24470421	4295	gi|913298864|ref|XP_013194079.1|	PREDICTED: uncharacterized protein LOC106137717 [Amyelois transitella]
	100	Csup003174	88.7027	42.911	1.0476	0.013129	0.37566	chr6	9409217	9458583	5184	gi|3372750|gb|AAC61262.1|	nitric oxide synthase [Manduca sexta]
	101	Csup003334	166.038	71.6364	1.2127	0.018401	0.44232	chr6	29312785	29313402	618	gi|910353601|ref|XP_013180816.1|	PREDICTED: thymidylate kinase-like [Papilio xuthus]
	102	Csup003337	50.0308	1.80129	4.7957	0.0027214	0.15701	chr6	24454190	24463805	4257	gi|512923467|ref|XP_004930360.1|	uncharacterized protein LOC101740511 [Bombyx mori]
	103	Csup003441	209.474	96.3556	1.1203	0.0011521	0.095001	scaffold29.len3994842_1_2	91512	100000	2165	gi|815805578|ref|XP_012223534.1|	PREDICTED: THAP domain-containing protein 1-like [Linepithema humile]
	104	Csup003512	11.256	0.631654	4.1554	0.011745	0.3518	chr24	857537	858839	1058	gi|827550363|ref|XP_004927803.2|	probable endochitinase [Bombyx mori]
	105	Csup003525	101.425	38.8047	1.3861	0.010276	0.32973	chr24	1004319	1007665	2430	gi|943969407|ref|XP_014366484.1|	PREDICTED: RNA-directed DNA polymerase from mobile element jockey-like isoform X5 [Papilio machaon]
	106	Csup003591	663.854	326.491	1.0238	0.044242	0.65976	chr24	7017485	7023062	993	gi|913324077|ref|XP_013193336.1|	PREDICTED: cytadherence high molecular weight protein 2-like [Amyelois transitella]
	107	Csup003632	10.0731	1.01067	3.3171	0.021179	0.47092	chr24	6085743	6094383	4162	gi|943936455|ref|XP_014365916.1|	PREDICTED: transcriptional activator cubitus interruptus-like [Papilio machaon]
	108	Csup003657	1705.07	739.05	1.2061	0.036122	0.6062	chr24	980144	980697	201	-	-
	109	Csup003663	165.452	42.6093	1.9572	0.048152	0.67871	chr24	9542295	9543862	851	-	-
	110	Csup003675	736.51	1538.35	-1.0626	0.0023452	0.14263	scaffold235.len880162_1	10284	25631	2599	gi|913321935|ref|XP_013192155.1|	PREDICTED: N-acetylneuraminate lyase-like [Amyelois transitella]
	111	Csup003687	1670.9	722.85	1.2089	9.6594e-06	0.0031107	scaffold84.len2437568_5_6	18756	40066	10940	gi|914574387|gb|KOB76705.1|	putative viral A-type inclusion protein [Operophtera brumata]
	112	Csup003733	32.4	0.280035	6.8542	0.0026817	0.15554	chr2	27527453	27532050	792	gi|952537034|gb|KRT84000.1|	hypothetical protein AMK59_1425 [Oryctes borbonicus]
	113	Csup003750	48.1673	21.7976	1.1439	0.040951	0.63674	chr2	26841919	27105742	15276	gi|913308726|ref|XP_013184915.1|	PREDICTED: uncharacterized protein LOC106130581 [Amyelois transitella]
	114	Csup003775	261.569	128.233	1.0284	0.0013718	0.10333	chr2	14704220	14720868	8310	gi|930669076|gb|KPJ10012.1|	Biorientation of chromosomes in cell division protein 1-like [Papilio machaon]
	115	Csup003810	248.064	98.8845	1.3269	0.019648	0.45313	chr2	16034603	16047401	858	gi|768414407|ref|XP_011569366.1|	PREDICTED: uncharacterized protein LOC105398830 [Plutella xylostella]
	116	Csup003863	987.137	433.63	1.1868	2.2862e-05	0.0058685	chr2	14616002	14631629	3202	gi|930651324|gb|KPI93667.1|	hypothetical protein RR46_12832 [Papilio xuthus]
	117	Csup003992	1338.51	613.14	1.1263	0.00016089	0.023748	chr2	14884854	14918364	2191	gi|913299633|ref|XP_013197032.1|	PREDICTED: RNA-binding protein 34 [Amyelois transitella]
	118	Csup004044	0.664688	8.06833	-3.6015	0.046006	0.66846	chr2	9313700	9314810	204	-	-
	119	Csup004049	316.533	0.280035	10.143	4.2085e-05	0.0092025	chr2	6940074	6961920	2516	gi|910324630|ref|XP_013165405.1|	PREDICTED: MICOS complex subunit MIC60 [Papilio xuthus]
	120	Csup004121	59.9168	22.8872	1.3884	0.0055592	0.2422	chr2	9049797	9062944	6236	gi|827549204|ref|XP_012546732.1|	uncharacterized protein LOC101735880 [Bombyx mori]
	121	Csup004189	418.575	199.949	1.0659	0.00033481	0.040403	chr2	18356341	18361383	4462	gi|914566840|gb|KOB71318.1|	Vacuolar protein sorting-associated protein 13C [Operophtera brumata]
	122	Csup004210	423.97	81.6968	2.3756	0.046433	0.67082	chr2	7138887	7152200	2293	gi|608789093|gb|AHW57350.1|	CYP3051A1, partial [Chilo suppressalis]
	123	Csup004211	251.225	97.6467	1.3633	4.94e-05	0.010057	chr2	29165384	29211786	17313	gi|512921670|ref|XP_004929932.1|	protein grindelwald [Bombyx mori]
	124	Csup004225	13.8415	1.59815	3.1145	0.047204	0.6757	chr2	23388615	23389827	840	gi|913325167|ref|XP_013193937.1|	PREDICTED: uncharacterized protein LOC106137624 [Amyelois transitella]
	125	Csup004232	186.951	2.50452	6.222	0.0014625	0.10749	chr2	22002913	22010807	1728	gi|943969584|ref|XP_014366555.1|	PREDICTED: ADP,ATP carrier protein-like [Papilio machaon]
	126	Csup004236	42.8559	19.0352	1.1708	0.042723	0.65157	chr2	24064864	24071701	3255	gi|913316307|ref|XP_013189085.1|	PREDICTED: uncharacterized protein LOC106133799 [Amyelois transitella]
	127	Csup004326	157.424	71.159	1.1455	0.037066	0.61185	chr2	43872904	43879550	927	gi|943969153|ref|XP_014366387.1|	PREDICTED: palmitoyltransferase ZDHHC3 [Papilio machaon]
	128	Csup004402	70.3176	29.3941	1.2584	0.0097437	0.32062	scaffold462.len200892_1_2	31475	32136	318	-	-
	129	Csup004403	108.292	53.814	1.0089	0.013225	0.37566	scaffold462.len200892_1_2	5044	7100	354	-	-
	130	Csup004480	881.681	361.893	1.2847	4.4892e-05	0.0093544	chr14	16102603	16108855	4161	gi|943937160|ref|XP_014368727.1|	PREDICTED: protein AF-9 [Papilio machaon]
	131	Csup004510	92.4419	44.0154	1.0705	0.010867	0.33945	chr14	7790873	7816720	4164	gi|913305256|ref|XP_013183035.1|	PREDICTED: uncharacterized protein LOC106129109 [Amyelois transitella]
	132	Csup004511	283.823	128.456	1.1437	0.045905	0.66838	chr14	753017	848224	29738	gi|913305072|ref|XP_013182958.1|	PREDICTED: microtubule-associated protein futsch [Amyelois transitella]
	133	Csup004553	317.007	132.871	1.2545	0.00015699	0.023366	chr14	21467063	21474751	3641	gi|1028719725|ref|XP_016662932.1|	PREDICTED: zinc finger protein 2 homolog [Acyrthosiphon pisum]
	134	Csup004564	67.1967	21.3438	1.6546	0.00080704	0.076851	chr14	9884818	9961857	4711	gi|913306430|ref|XP_013183649.1|	PREDICTED: hemicentin-2-like [Amyelois transitella]
	135	Csup004576	1453.59	502.82	1.5315	2.9252e-08	3.0477e-05	chr14	13667546	13680087	4364	gi|943966636|ref|XP_014365350.1|	PREDICTED: chromatin assembly factor 1 subunit A-like [Papilio machaon]
	136	Csup004625	1962.47	611.689	1.6818	0.037551	0.61433	chr14	5471403	5525333	4961	gi|512920832|ref|XP_004929731.1|	organic cation transporter protein [Bombyx mori]
	137	Csup004630	34.5172	13.127	1.3948	0.047696	0.67693	chr14	8289429	8350863	8265	gi|913306418|ref|XP_013183641.1|	PREDICTED: protein unc-13 homolog A [Amyelois transitella]
	138	Csup004681	122.969	37.611	1.7091	0.027208	0.54392	chr14	17463617	17468922	2138	gi|913303569|ref|XP_013200832.1|	PREDICTED: uncharacterized protein LOC106143325 [Amyelois transitella]
	139	Csup004777	99.8288	48.5706	1.0394	0.0091927	0.3135	scaffold95.len2267344_2_3	26569	28839	612	gi|909551100|ref|XP_013138449.1|	PREDICTED: multidrug resistance protein homolog 49-like [Papilio polytes]
	140	Csup004787	86.5992	2.03813	5.409	1.1986e-16	7.0765e-13	scaffold83.len2443179_4_5	1958	9216	1393	gi|930672554|gb|KPJ13137.1|	BTB/POZ domain-containing protein 3 [Papilio machaon]
	141	Csup004850	340.237	160.173	1.0869	0.00072568	0.071802	chr29	11695358	11716064	4737	gi|913322742|ref|XP_013192605.1|	PREDICTED: WASH complex subunit FAM21 [Amyelois transitella]
	142	Csup004863	160.854	42.871	1.9077	0.035088	0.59842	chr29	8659995	8669064	6643	gi|827556941|ref|XP_012549781.1|	uncharacterized protein LOC105842288 [Bombyx mori]
	143	Csup004900	438.749	182.031	1.2692	0.00034985	0.041588	chr29	1465606	1491676	7553	gi|913309688|ref|XP_013185442.1|	PREDICTED: breast cancer type 2 susceptibility protein homolog [Amyelois transitella]
	144	Csup004940	505.923	204.564	1.3064	1.1441e-05	0.003494	chr29	11208520	11232632	2790	gi|913330065|ref|XP_013196537.1|	PREDICTED: uncharacterized protein LOC106139608 isoform X1 [Amyelois transitella]
	145	Csup004980	145.245	297.145	-1.0327	0.00088042	0.081099	chr29	4113281	4132256	2249	gi|298402909|gb|ADI82774.1|	fatty-acyl CoA reductase 1 [Ostrinia nubilalis]
	146	Csup005093	1027.9	113.376	3.1805	0.0016726	0.11709	chr13	14417225	14450631	5530	gi|913325167|ref|XP_013193937.1|	PREDICTED: uncharacterized protein LOC106137624 [Amyelois transitella]
	147	Csup005140	243.912	81.1265	1.5881	0.034908	0.59681	chr13	21005323	21006761	632	gi|930657087|gb|KPI99408.1|	hypothetical protein RR46_03773 [Papilio xuthus]
	148	Csup005170	32.5227	92.9619	-1.5152	0.0081516	0.29708	chr13	25712668	25741944	7597	gi|913323207|ref|XP_013192864.1|	PREDICTED: synaptic vesicle glycoprotein 2B-like [Amyelois transitella]
	149	Csup005207	1135.04	368.717	1.6222	5.22e-09	7.4412e-06	chr13	14260834	14285952	2267	gi|913325429|ref|XP_013194076.1|	PREDICTED: 4-coumarate--CoA ligase 1-like [Amyelois transitella]
	150	Csup005216	932.041	2053.94	-1.1399	0.038477	0.62182	chr13	2309068	2328012	1481	gi|910340153|ref|XP_013173743.1|	PREDICTED: cysteine proteinase 1-like [Papilio xuthus]
	151	Csup005275	1586.07	5465.34	-1.7849	1.4155e-07	0.00010732	chr13	9033873	9085951	8193	gi|909573446|ref|XP_013142384.1|	PREDICTED: zonadhesin-like [Papilio polytes]
	152	Csup005302	803.824	370.847	1.1161	0.011627	0.3516	chr13	9767211	9771048	390	-	-
	153	Csup005311	5011.18	1087	2.2048	0.0023182	0.14217	chr13	19560928	19562152	689	-	-
	154	Csup005350	406.392	159.654	1.3479	1.0617e-05	0.003358	chr13	4241846	4244355	1887	gi|910322153|ref|XP_013164061.1|	PREDICTED: D-aspartate oxidase [Papilio xuthus]
	155	Csup005420	25.6414	6.1619	2.057	0.0097244	0.32062	chr13	2619604	2670703	945	gi|913314567|ref|XP_013188116.1|	PREDICTED: uncharacterized protein LOC106133062 [Amyelois transitella]
	156	Csup005426	1851.37	684.245	1.436	9.572e-08	8.477e-05	chr13	4653416	4662904	1080	gi|913330010|ref|XP_013196505.1|	PREDICTED: kinetochore null protein 1 [Amyelois transitella]
	157	Csup005448	1267.13	377.084	1.7486	1.7162e-10	3.7997e-07	chr13	7429249	7456665	10066	gi|913314634|ref|XP_013188153.1|	PREDICTED: uncharacterized protein LOC106133096 isoform X1 [Amyelois transitella]
	158	Csup005669	260.69	105.738	1.3018	0.021009	0.47092	scaffold872.len60045	47082	51007	1614	gi|910341653|ref|XP_013174548.1|	PREDICTED: eukaryotic peptide chain release factor GTP-binding subunit ERF3A-like [Papilio xuthus]
	159	Csup005677	61.1767	28.3447	1.1099	0.030523	0.56976	scaffold12.len5976366_5_6	2374	17138	851	gi|913298858|ref|XP_013194054.1|	PREDICTED: uncharacterized protein LOC106137701 [Amyelois transitella]
	160	Csup005705	42.2475	18.2193	1.2134	0.030048	0.56673	chr23	4098463	4100884	2308	gi|768426333|ref|XP_011554207.1|	PREDICTED: uncharacterized protein LOC105385514 [Plutella xylostella]
	161	Csup005738	643.005	263.784	1.2855	1.1956e-05	0.0035892	chr23	7408914	7415237	3129	gi|913312118|ref|XP_013186770.1|	PREDICTED: structure-specific endonuclease subunit SLX4 [Amyelois transitella]
	162	Csup005760	767.651	1673.57	-1.1244	0.01616	0.4177	chr23	3441541	3460144	2749	gi|906394921|gb|AKS40371.1|	antennal carboxylesterase 19, partial [Chilo suppressalis]
	163	Csup005780	981.319	482.299	1.0248	0.00016478	0.023923	chr23	2268226	2299992	4914	gi|827542374|ref|XP_004924382.2|	S phase cyclin A-associated protein in the endoplasmic reticulum isoform X2 [Bombyx mori]
	164	Csup005796	450.728	214.81	1.0692	0.032411	0.58281	chr23	1776022	1824258	5039	gi|827542325|ref|XP_012544258.1|	hyaluronidase isoform X2 [Bombyx mori]
	165	Csup005862	445.637	204.808	1.1216	0.00015543	0.023366	chr23	16729723	16739066	8502	gi|294566523|gb|ADF18552.1|	endonuclease-reverse transcriptase [Bombyx mori]
	166	Csup005885	41.6045	93.1855	-1.1634	0.0067884	0.26845	chr23	2897194	2912113	2029	gi|906394921|gb|AKS40371.1|	antennal carboxylesterase 19, partial [Chilo suppressalis]
	167	Csup005897	4072.48	1024.22	1.9914	1.4039e-06	0.00073136	chr23	15675978	15682979	2117	gi|914577257|gb|KOB78998.1|	Uncharacterized protein OBRU01_00705 [Operophtera brumata]
	168	Csup005941	312.214	153.781	1.0217	0.011289	0.34714	chr23	5660425	5667654	1668	gi|909566154|ref|XP_013138430.1|	PREDICTED: protein SAND [Papilio polytes]
	169	Csup005951	184.862	84.7061	1.1259	0.0013702	0.10333	chr23	2178127	2254267	957	gi|913326699|ref|XP_013194772.1|	PREDICTED: uncharacterized protein LOC106138223 [Amyelois transitella]
	170	Csup005955	170.52	802.551	-2.2347	0.011401	0.34996	chr23	9379167	9390355	1880	gi|567773434|gb|AHC94952.1|	gloverin [Chilo suppressalis]
	171	Csup005988	25.2551	68.2408	-1.4341	0.0021479	0.13767	chr23	2766458	2805898	2382	gi|913332725|ref|XP_013198008.1|	PREDICTED: doublesex- and mab-3-related transcription factor A2 [Amyelois transitella]
	172	Csup006034	4.75556	34.7841	-2.8707	0.043876	0.65876	scaffold39.len3556394_3_4	54806	58612	2304	gi|328697467|ref|XP_003240346.1|	PREDICTED: SCAN domain-containing protein 3-like [Acyrthosiphon pisum]
	173	Csup006040	84.9282	25.1834	1.7538	0.00010753	0.018313	chr20	14163772	14175311	1603	gi|957947651|gb|ALQ33320.1|	CRAL-TRIO domain-containing protein, partial [Manduca sexta]
	174	Csup006052	1791.21	771.173	1.2158	4.1787e-05	0.0092025	chr20	11158079	11163686	3644	gi|913334571|ref|XP_013199005.1|	PREDICTED: myb-binding protein 1A-like protein [Amyelois transitella]
	175	Csup006122	6558.92	1386.03	2.2425	3.8881e-05	0.0088289	chr20	11032571	11053359	3325	gi|943948575|ref|XP_014357341.1|	PREDICTED: cytosolic 10-formyltetrahydrofolate dehydrogenase [Papilio machaon]
	176	Csup006129	49.4933	15.2968	1.694	0.0019156	0.12826	chr20	14139072	14149015	2043	gi|943961276|ref|XP_014363134.1|	PREDICTED: alpha-tocopherol transfer protein-like [Papilio machaon]
	177	Csup006131	64.7202	14.4587	2.1623	0.018753	0.44441	chr20	987676	988732	375	gi|512909274|ref|XP_004926881.1|	glucosylceramidase [Bombyx mori]
	178	Csup006140	20.7213	44.9113	-1.116	0.045822	0.66838	chr20	6882442	6887416	1868	gi|913307205|ref|XP_013184075.1|	PREDICTED: uncharacterized protein LOC106129922 [Amyelois transitella]
	179	Csup006152	9997.81	1358.75	2.8793	9.6817e-09	1.2078e-05	chr20	15442034	15451999	4806	gi|913330646|ref|XP_013196859.1|	PREDICTED: uncharacterized protein LOC106139896 [Amyelois transitella]
	180	Csup006162	383.383	136.803	1.4867	0.0029782	0.16485	chr20	10738146	10790363	8308	gi|913317158|ref|XP_013189551.1|	PREDICTED: glucose dehydrogenase [FAD, quinone] [Amyelois transitella]
	181	Csup006269	23172.9	3568.18	2.6992	0.0007469	0.072688	chr20	15177965	15182050	3788	gi|914575069|gb|KOB77240.1|	Kinesin-related protein 3 [Operophtera brumata]
	182	Csup006288	159.937	56.7888	1.4938	0.041865	0.64536	chr20	7594380	7608467	6283	gi|2738867|gb|AAB94559.1|	hemocyte protease-3 [Manduca sexta]
	183	Csup006289	11.8835	2.2298	2.414	0.045332	0.66578	chr20	2837196	2852574	5879	gi|913324481|ref|XP_013193561.1|	PREDICTED: RNA-directed DNA polymerase from mobile element jockey-like isoform X1 [Amyelois transitella]
	184	Csup006330	46.7296	19.2837	1.277	0.018809	0.44441	chr20	10864038	10878286	4890	gi|943948398|ref|XP_014357254.1|	PREDICTED: glucose dehydrogenase [FAD, quinone]-like [Papilio machaon]
	185	Csup006347	86.6865	42.449	1.0301	0.015814	0.41228	chr20	7085465	7088243	1685	gi|913321957|ref|XP_013192167.1|	PREDICTED: myb-related transcription factor, partner of profilin [Amyelois transitella]
	186	Csup006355	174.404	70.5661	1.3054	0.00097754	0.086571	chr20	10992545	11012173	4591	gi|910329388|ref|XP_013167950.1|	PREDICTED: vanin-like protein 2 isoform X2 [Papilio xuthus]
	187	Csup006371	1975.73	548.893	1.8478	0.010546	0.33535	chr20	15355294	15380102	1635	gi|909551849|ref|XP_013142523.1|	PREDICTED: glucosylceramidase-like [Papilio polytes]
	188	Csup006379	258.695	94.4988	1.4529	1.3588e-05	0.0040113	chr20	14090527	14115590	7184	gi|827563723|ref|XP_004933930.2|	alpha-tocopherol transfer protein-like [Bombyx mori]
	189	Csup006401	45.9947	17.3601	1.4057	0.016999	0.42776	chr20	14184730	14214455	1739	gi|910328666|ref|XP_013167557.1|	PREDICTED: uncharacterized protein LOC106117699 [Papilio xuthus]
	190	Csup006432	45.3057	117.307	-1.3725	0.0061435	0.25701	chr20	2866168	2899448	3126	gi|379698952|ref|NP_001243948.1|	uncharacterized protein LOC100862793 precursor [Bombyx mori]
	191	Csup006437	44.4769	20.6019	1.1103	0.041495	0.64132	chr20	1274087	1276893	873	gi|913321348|ref|XP_013191832.1|	PREDICTED: 5-oxoprolinase [Amyelois transitella]
	192	Csup006488	46.8276	161.544	-1.7865	0.004135	0.20458	chr20	17413772	17426139	1894	gi|803377959|dbj|BAR43460.1|	putative olfactory receptor 18 [Ostrinia furnacalis]
	193	Csup006489	981.192	420.661	1.2219	1.64e-05	0.0044587	chr20	12000684	12009696	6350	gi|914563604|gb|KOB69352.1|	Uncharacterized protein OBRU01_16526, partial [Operophtera brumata]
	194	Csup006512	25.6158	5.39338	2.2478	0.004513	0.2148	scaffold233.len890480_1_2	47381	48459	723	gi|943977264|ref|XP_014369703.1|	PREDICTED: putative nuclease HARBI1 [Papilio machaon]
	195	Csup006536	648.81	91.2814	2.8294	3.379e-06	0.00133	chr15	23996196	24000729	4446	gi|910335713|ref|XP_013171340.1|	PREDICTED: putative uncharacterized protein DDB_G0282133 [Papilio xuthus]
	196	Csup006567	223.872	109.102	1.037	0.032028	0.58004	chr15	22421971	22429717	1706	gi|913322974|ref|XP_013192735.1|	PREDICTED: lipase member H-like [Amyelois transitella]
	197	Csup006580	2103.74	878.223	1.2603	0.0094468	0.3169	chr15	10764888	10765988	588	-	-
	198	Csup006614	17137.1	5501.18	1.6393	0.013503	0.37684	chr15	17053734	17056026	1006	gi|910343829|ref|XP_013175703.1|	PREDICTED: chorion class A proteins Ld9-like [Papilio xuthus]
	199	Csup006647	3234.16	1513.64	1.0954	0.0015478	0.11054	chr15	10757461	10758121	228	-	-
	200	Csup006665	0.332344	8.2052	-4.6258	0.035363	0.59948	chr15	13869671	13871596	1320	gi|914566840|gb|KOB71318.1|	Vacuolar protein sorting-associated protein 13C [Operophtera brumata]
	201	Csup006734	108.728	222.713	-1.0345	0.020528	0.46376	chr15	9210403	9255814	3294	gi|913296227|ref|XP_013183727.1|	PREDICTED: venom carboxylesterase-6 [Amyelois transitella]
	202	Csup006738	4860.08	1266.9	1.9397	0.0010037	0.088012	chr15	17052974	17053853	730	gi|913301778|ref|XP_013200150.1|	PREDICTED: chorion class B protein M2410-like [Amyelois transitella]
	203	Csup006776	1404.49	388.96	1.8524	0.001453	0.10723	chr15	17065711	17066439	588	gi|913301778|ref|XP_013200150.1|	PREDICTED: chorion class B protein M2410-like [Amyelois transitella]
	204	Csup006812	29.6205	11.5121	1.3634	0.043871	0.65876	chr15	22416098	22419068	1158	gi|768431147|ref|XP_011556837.1|	PREDICTED: uncharacterized protein LOC105387753 [Plutella xylostella]
	205	Csup006838	298.317	134.198	1.1525	0.00019919	0.027563	chr15	9703274	9713663	5574	gi|913296119|ref|XP_013183335.1|	PREDICTED: TRAF3-interacting protein 1 isoform X1 [Amyelois transitella]
	206	Csup006844	1031.77	470.509	1.1328	0.00033533	0.040403	chr15	19177001	19191329	5487	gi|910334633|ref|XP_013170754.1|	PREDICTED: serine/threonine-protein kinase prp4-like isoform X4 [Papilio xuthus]
	207	Csup006888	12532.1	3236	1.9533	0.0018291	0.12449	chr15	17066722	17069011	688	gi|909562820|ref|XP_013136599.1|	PREDICTED: chorion class CA protein ERA.1-like [Papilio polytes]
	208	Csup006895	18.1861	3.83843	2.2443	0.022205	0.48138	chr15	283501	284588	932	gi|943969407|ref|XP_014366484.1|	PREDICTED: RNA-directed DNA polymerase from mobile element jockey-like isoform X5 [Papilio machaon]
	209	Csup006899	95.0819	29.6441	1.6814	0.0022624	0.1411	chr15	23938924	23942474	2451	gi|910330496|ref|XP_013168546.1|	PREDICTED: uncharacterized protein LOC106118428 [Papilio xuthus]
	210	Csup006912	526.03	1094.77	-1.0574	6.3051e-05	0.011919	chr15	9724473	9744680	3650	gi|914098497|ref|NP_001298399.1|	integumentary mucin C.1-like precursor [Papilio polytes]
	211	Csup006976	1007.31	413.824	1.2834	3.6579e-06	0.0014085	chr15	11096366	11122903	5342	gi|930649987|gb|KPI92333.1|	Claspin-like [Papilio xuthus]
	212	Csup007085	260.739	630.956	-1.2749	6.8818e-06	0.0022998	scaffold36.len3586022_1_2	96786	105346	1708	gi|913300735|ref|XP_013199739.1|	PREDICTED: 26S proteasome non-ATPase regulatory subunit 10-like [Amyelois transitella]
	213	Csup007144	73.1925	1.01067	6.1783	0.00073689	0.072109	scaffold206.len1087415_1_2	74678	75345	339	-	-
	214	Csup007156	137.532	333.598	-1.2783	4.7744e-05	0.009833	scaffold228.len915547_1_2	23120	33305	966	gi|943941086|ref|XP_014371974.1|	PREDICTED: L-threonine ammonia-lyase-like [Papilio machaon]
	215	Csup007170	108.836	260.771	-1.2606	0.028519	0.55084	scaffold70.len2583446_1_2	35907	43397	669	gi|1061111425|ref|XP_017881850.1|	uncharacterized protein LOC108625978, partial [Ceratina calcarata]
	216	Csup007190	95.6178	33.4267	1.5163	0.0065333	0.26398	scaffold311.len588116_1_2	7502	8893	1392	gi|470324603|ref|XP_004349889.1|	serine palmitoyltransferase [Capsaspora owczarzaki ATCC 30864]
	217	Csup007217	4006.72	803.224	2.3185	0.0095586	0.31884	chr28	1587361	1590532	1916	gi|913320623|ref|XP_013191435.1|	PREDICTED: uncharacterized protein LOC106135627 [Amyelois transitella]
	218	Csup007231	12753.8	1886.96	2.7568	1.8719e-09	3.014e-06	chr28	2504196	2511244	3632	gi|662212749|ref|XP_008480126.1|	uncharacterized protein LOC103516915 [Diaphorina citri]
	219	Csup007239	17877.9	4634.23	1.9478	0.006584	0.26444	chr28	2379698	2380975	901	gi|913301778|ref|XP_013200150.1|	PREDICTED: chorion class B protein M2410-like [Amyelois transitella]
	220	Csup007242	12546.5	4259.55	1.5585	0.045275	0.66548	chr28	2388037	2389040	609	gi|512936979|ref|XP_004933652.1|	chorion class CA protein ERA.3-like [Bombyx mori]
	221	Csup007244	37737.9	12200.8	1.629	0.0027657	0.15802	chr28	1594049	1595594	1144	-	-
	222	Csup007254	13839	4852.44	1.512	1.0673e-09	1.8904e-06	chr28	2438202	2440699	1932	-	-
	223	Csup007255	3714.47	635.471	2.5473	1.7457e-07	0.00011893	chr28	57416	59964	1154	-	-
	224	Csup007296	8775.41	2055.38	2.0941	0.00084458	0.07832	chr28	2478944	2481147	1155	gi|913296626|ref|XP_013185208.1|	PREDICTED: mucin-17-like [Amyelois transitella]
	225	Csup007309	9513.31	2580.77	1.8821	0.013543	0.37684	chr28	2489138	2490304	537	-	-
	226	Csup007315	26.4574	1070.93	-5.3391	0.0026789	0.15554	chr28	5524199	5546879	6928	gi|827548213|ref|XP_012546340.1|	uncharacterized protein LOC101736094 isoform X1 [Bombyx mori]
	227	Csup007318	6337.12	1940.68	1.7073	0.032142	0.58065	chr28	2407201	2408613	878	gi|913301778|ref|XP_013200150.1|	PREDICTED: chorion class B protein M2410-like [Amyelois transitella]
	228	Csup007323	16347.1	3291.48	2.3122	0.00057372	0.060128	chr28	2516144	2517679	689	gi|913296617|ref|XP_013185176.1|	PREDICTED: uncharacterized protein LOC106130791 [Amyelois transitella]
	229	Csup007328	9497.24	1436.98	2.7245	5.7128e-05	0.010998	chr28	2381143	2382375	740	-	-
	230	Csup007350	11277.3	2629.02	2.1008	0.0008837	0.081099	chr28	2422346	2424270	560	-	-
	231	Csup007384	29418	7890.8	1.8985	0.0011595	0.09508	chr28	1602852	1605005	1524	-	-
	232	Csup007395	866.407	416.234	1.0577	0.018901	0.44458	chr28	4445354	4459275	1641	gi|913306250|ref|XP_013183548.1|	PREDICTED: 4-coumarate--CoA ligase 1-like [Amyelois transitella]
	233	Csup007439	467.279	212.345	1.1379	0.0076497	0.28405	chr28	7198660	7211348	2928	gi|913314876|ref|XP_013188288.1|	PREDICTED: uncharacterized protein LOC106133189 isoform X1 [Amyelois transitella]
	234	Csup007448	10.9918	0	15	0.0083993	0.29994	chr28	12127235	12128321	330	gi|913333879|ref|XP_013198631.1|	PREDICTED: talin-1-like, partial [Amyelois transitella]
	235	Csup007455	0	5.45434	-15	0.037836	0.61538	chr28	6530714	6544472	1318	gi|943947364|ref|XP_014356804.1|	PREDICTED: mucin-22-like, partial [Papilio machaon]
	236	Csup007478	45.1109	19.5575	1.2058	0.029556	0.56169	chr28	609709	651468	5172	gi|768411615|ref|XP_011564695.1|	PREDICTED: mucin-17 [Plutella xylostella]
	237	Csup007488	7139.8	1648.16	2.115	0.0010291	0.089353	chr28	2519738	2520747	629	gi|943963369|ref|XP_014364000.1|	PREDICTED: uncharacterized protein LOC106715269, partial [Papilio machaon]
	238	Csup007494	6402.26	2091.83	1.6138	0.018603	0.44339	chr28	2453064	2454108	575	-	-
	239	Csup007505	340.125	801.217	-1.2361	0.010093	0.32742	chr28	10629847	10634039	2299	gi|57506562|dbj|BAD86652.1|	reverse transcriptase, partial [Bombyx mori]
	240	Csup007509	14.106	1.24122	3.5065	0.021995	0.47867	chr28	337810	338247	339	gi|943963549|ref|XP_014364074.1|	PREDICTED: uncharacterized protein LOC106715312 [Papilio machaon]
	241	Csup007511	8718.74	1890.27	2.2055	2.6012e-05	0.0064891	chr28	2416736	2417887	589	gi|930670107|gb|KPJ10930.1|	Chorion class A protein Ld2/Ld41 [Papilio machaon]
	242	Csup007562	29.5224	6.74505	2.1299	0.013235	0.37566	chr21	5984035	5986770	1185	gi|909568678|ref|XP_013139802.1|	PREDICTED: uncharacterized protein LOC106104326 [Papilio polytes]
	243	Csup007599	157.406	67.6957	1.2174	0.0009035	0.082066	chr21	3784823	3786265	492	gi|913321206|ref|XP_013191754.1|	PREDICTED: dual specificity protein phosphatase 23-like [Amyelois transitella]
	244	Csup007664	45.5195	21.3006	1.0956	0.039364	0.62566	chr21	17496548	17526532	4793	gi|910326444|ref|XP_013166363.1|	PREDICTED: uncharacterized protein LOC106116861 isoform X1 [Papilio xuthus]
	245	Csup007819	87.5481	198.045	-1.1777	0.0068812	0.26848	chr21	5269975	5314389	8605	gi|433339005|dbj|BAM73858.1|	cytochrome P450 [Bombyx mori]
	246	Csup007933	8.45484	26.354	-1.6402	0.029382	0.55959	chr21	2936216	2943941	660	gi|913319909|ref|XP_013191045.1|	PREDICTED: uncharacterized protein LOC106135328 [Amyelois transitella]
	247	Csup007997	45.7079	20.7554	1.139	0.039618	0.62566	chr8	13803287	13811069	324	gi|913297263|ref|XP_013187737.1|	PREDICTED: uncharacterized protein LOC106132757 [Amyelois transitella]
	248	Csup008035	262.29	97.3479	1.4299	0.0004854	0.052745	chr8	9529215	9642964	2976	gi|608789073|gb|AHW57340.1|	CYP341A15 [Chilo suppressalis]
	249	Csup008064	43.3794	89.6148	-1.0467	0.01469	0.39303	chr8	24053220	24070057	2331	gi|930659548|gb|KPJ01615.1|	Vitamin K-dependent gamma-carboxylase [Papilio xuthus]
	250	Csup008078	613.886	216.372	1.5045	2.4393e-06	0.0010538	chr8	6177920	6188999	1923	gi|910348622|ref|XP_013178297.1|	PREDICTED: proton-coupled folate transporter-like [Papilio xuthus]
	251	Csup008100	2749.94	1153.13	1.2538	2.734e-06	0.0011262	chr8	21553900	21580554	7165	gi|930659468|gb|KPJ01535.1|	hypothetical protein RR46_08572 [Papilio xuthus]
	252	Csup008121	275.669	61.7432	2.1586	1.6641e-07	0.0001179	chr8	4705412	4718910	2457	gi|827543251|ref|XP_012544584.1|	ADP-ribosylation factor-like protein isoform X1 [Bombyx mori]
	253	Csup008133	975.977	178.162	2.4537	2.1971e-17	1.9458e-13	chr8	19698213	19830284	6456	gi|914571568|gb|KOB74660.1|	Uncharacterized protein OBRU01_08796, partial [Operophtera brumata]
	254	Csup008139	23.9482	59.3118	-1.3084	0.0083905	0.29994	chr8	5404715	5410059	1464	gi|930670865|gb|KPJ11672.1|	hypothetical protein RR48_02514, partial [Papilio machaon]
	255	Csup008213	47.1377	96.8139	-1.0383	0.026408	0.53517	chr8	13304839	13306059	723	gi|909581451|ref|XP_013146713.1|	PREDICTED: nuclear pore complex protein Nup160 homolog [Papilio polytes]
	256	Csup008236	12.2069	40.1041	-1.7161	0.010467	0.33343	chr8	8112129	8115555	816	gi|403180721|gb|AEW46891.2|	serine protease inhibitor 012 [Chilo suppressalis]
	257	Csup008257	60.2777	232.563	-1.9479	0.01552	0.40664	chr8	10266158	10268929	789	gi|403180721|gb|AEW46891.2|	serine protease inhibitor 012 [Chilo suppressalis]
	258	Csup008284	350.361	160.276	1.1283	0.0058096	0.24676	chr8	14083196	14084275	573	gi|913297093|ref|XP_013187051.1|	PREDICTED: larval cuticle protein 1-like [Amyelois transitella]
	259	Csup008382	765.667	304.351	1.331	4.2047e-06	0.0015846	chr8	7759511	7768219	4612	gi|913307756|ref|XP_013184379.1|	PREDICTED: uncharacterized protein LOC106130151 [Amyelois transitella]
	260	Csup008397	25.3605	6.31038	2.0068	0.011441	0.35054	chr8	22217082	22226697	1589	gi|290560614|ref|NP_001166645.1|	cuticular protein RR-2 motif 125 precursor [Bombyx mori]
	261	Csup008448	604.145	288.332	1.0672	0.00013301	0.021223	chr8	6192090	6198646	1770	gi|943948499|ref|XP_014357304.1|	PREDICTED: proton-coupled folate transporter-like [Papilio machaon]
	262	Csup008540	65.1799	16.6752	1.9667	0.00040167	0.046499	chr9	21418917	21424911	979	-	-
	263	Csup008581	14687.2	2819.12	2.3812	0.00043084	0.049232	chr9	20445505	20446436	813	gi|913301778|ref|XP_013200150.1|	PREDICTED: chorion class B protein M2410-like [Amyelois transitella]
	264	Csup008603	123.862	15.0389	3.042	0.00023185	0.03111	chr9	498527	505474	1944	gi|913308273|ref|XP_013184664.1|	PREDICTED: allantoicase-like [Amyelois transitella]
	265	Csup008624	11.8465	1.03276	3.5199	0.033444	0.58999	chr9	12829073	12829406	237	gi|1009389144|gb|KYN11047.1|	hypothetical protein ALC57_16826 [Trachymyrmex cornetzi]
	266	Csup008648	24.5714	3.08668	2.9929	0.021369	0.47258	chr9	19146014	19160001	2594	gi|913331869|ref|XP_013197531.1|	PREDICTED: uncharacterized protein LOC106140481, partial [Amyelois transitella]
	267	Csup008663	39.4316	17.7182	1.1541	0.044812	0.66268	chr9	16121884	16125175	1249	gi|913318310|ref|XP_013190177.1|	PREDICTED: uncharacterized protein LOC106134630 [Amyelois transitella]
	268	Csup008672	11929.9	3228.84	1.8855	0.0062789	0.25984	chr9	20444058	20466567	797	gi|913301778|ref|XP_013200150.1|	PREDICTED: chorion class B protein M2410-like [Amyelois transitella]
	269	Csup008691	14.4776	190.905	-3.721	0.017026	0.42776	chr9	8730434	8776771	8088	gi|913303313|ref|XP_013200739.1|	PREDICTED: uncharacterized protein LOC106143248 [Amyelois transitella]
	270	Csup008703	6284.26	1429.55	2.1362	0.00011545	0.019389	chr9	7895963	7905545	1610	gi|827544937|ref|XP_012545060.1|	uncharacterized protein LOC101742680 [Bombyx mori]
	271	Csup008706	896.111	432.604	1.0506	0.00015591	0.023366	chr9	4318220	4327227	6804	gi|913308245|ref|XP_013184649.1|	PREDICTED: uncharacterized protein LOC106130367 [Amyelois transitella]
	272	Csup008773	164.766	48.1333	1.7753	7.2126e-05	0.01317	chr9	28421385	28431593	2074	-	-
	273	Csup008829	113.436	52.4954	1.1116	0.024169	0.51144	chr9	8570952	8579384	4902	gi|913318274|ref|XP_013190157.1|	PREDICTED: chaoptin-like [Amyelois transitella]
	274	Csup008833	646.758	250.124	1.3706	0.0090982	0.31319	chr9	14518841	14554468	2536	gi|512926495|ref|XP_004931100.1|	ras-related and estrogen-regulated growth inhibitor-like protein [Bombyx mori]
	275	Csup008851	20.2884	42.3507	-1.0617	0.049758	0.69015	chr9	9832371	9851885	7385	gi|121308868|dbj|BAF43531.1|	serine proteinase [Samia ricini]
	276	Csup008872	1138.96	294.71	1.9504	0.0033097	0.17551	chr9	26505759	26509617	586	-	-
	277	Csup008876	112.847	313.69	-1.475	0.008369	0.29994	chr9	12950324	12951865	675	gi|512926575|ref|XP_004931120.1|	ribulose-phosphate 3-epimerase [Bombyx mori]
	278	Csup008975	23.7498	432.725	-4.1875	0.027523	0.54438	chr9	2698179	2719744	4710	gi|110431791|gb|ABC69855.3|	aminopeptidase N [Chilo suppressalis]
	279	Csup009010	125.222	28.6194	2.1294	0.013515	0.37684	scaffold83.len2443179_2_3	32259	34022	558	gi|913327560|ref|XP_013195240.1|	PREDICTED: WD repeat-containing protein 74 [Amyelois transitella]
	280	Csup009063	2696.85	679.198	1.9894	0.00046049	0.05066	chr1	3377493	3415600	2178	gi|909550194|ref|XP_013133653.1|	PREDICTED: venom acid phosphatase Acph-1-like [Papilio polytes]
	281	Csup009085	878.849	181.656	2.2744	0.00081671	0.076945	chr1	9129851	9135385	5445	gi|512913027|ref|XP_004927800.1|	hybrid signal transduction histidine kinase M [Bombyx mori]
	282	Csup009088	1067.24	403.523	1.4032	6.3257e-05	0.011919	chr1	15483768	15491383	4497	gi|22770470|gb|AAN06610.1|AF461149_1	transposase [Bombyx mori]
	283	Csup009117	190.683	60.2723	1.6616	0.045899	0.66838	chr1	9178704	9182357	2964	gi|943952831|ref|XP_014359290.1|	PREDICTED: probable endochitinase [Papilio machaon]
	284	Csup009148	101.417	39.4178	1.3634	0.0012153	0.098189	chr1	20533807	20653461	8042	gi|913318140|ref|XP_013190085.1|	PREDICTED: uncharacterized threonine-rich GPI-anchored glycoprotein PJ4664.02-like [Amyelois transitella]
	285	Csup009167	68.4094	10.4954	2.7044	0.0040094	0.20118	chr1	50231537	50234851	1782	gi|913295657|ref|XP_013199885.1|	PREDICTED: uncharacterized protein LOC106142604 [Amyelois transitella]
	286	Csup009284	45.7213	22.1734	1.044	0.047915	0.67693	chr1	5806578	5809703	213	-	-
	287	Csup009307	3.97868	21.8766	-2.459	0.0064159	0.26184	chr1	39149897	39152074	363	gi|930678930|gb|KPJ18849.1|	Multidrug resistance protein-like 49 [Papilio machaon]
	288	Csup009393	162.715	64.0243	1.3457	0.00018616	0.026378	chr1	39624295	39628626	3732	gi|914556905|gb|KOB65917.1|	Uncharacterized protein OBRU01_22385, partial [Operophtera brumata]
	289	Csup009398	179.628	79.2397	1.1807	0.0011522	0.095001	chr1	33024843	33029146	447	gi|158867|gb|AAA29066.1|	transposase, partial [Cadra cautella]
	290	Csup009444	278.815	139.19	1.0023	0.0014341	0.10628	chr1	26956333	26963240	3650	gi|910340091|ref|XP_013173707.1|	PREDICTED: uncharacterized protein LOC106122315 [Papilio xuthus]
	291	Csup009468	21.286	0	15	0.0022816	0.14136	chr1	51758728	51762909	843	gi|913308466|ref|XP_013184771.1|	PREDICTED: basement membrane-specific heparan sulfate proteoglycan core protein-like [Amyelois transitella]
	292	Csup009470	183.337	78.5126	1.2235	0.033593	0.59046	chr1	25861713	25887392	9218	gi|757181292|gb|AJN91161.1|	cytochrome P450 monooxygenase CYP333B28 [Cnaphalocrocis medinalis]
	293	Csup009511	34.1513	11.1068	1.6205	0.00879	0.30829	chr1	55414722	55424070	5087	gi|913310405|ref|XP_013185838.1|	PREDICTED: probable phosphorylase b kinase regulatory subunit alpha isoform X4 [Amyelois transitella]
	294	Csup009531	362.833	177.37	1.0325	0.03531	0.59948	chr1	9235340	9244340	2256	gi|943958326|ref|XP_014361870.1|	PREDICTED: uncharacterized protein LOC106713560 isoform X1 [Papilio machaon]
	295	Csup009600	321.43	141.127	1.1875	0.0010378	0.089664	chr1	49496993	49500748	3657	gi|608789003|gb|AHW57305.1|	CYP6AB52 [Chilo suppressalis]
	296	Csup009605	50.8143	14.8376	1.776	0.0078683	0.28974	chr1	9814170	9830482	2647	gi|913310335|ref|XP_013185799.1|	PREDICTED: proton-coupled amino acid transporter 1-like isoform X2 [Amyelois transitella]
	297	Csup009630	686.431	241.065	1.5097	0.046804	0.67288	chr1	19930865	20061613	6466	gi|930648747|gb|KPI91095.1|	Proton-coupled amino acid transporter 4 [Papilio xuthus]
	298	Csup009709	19.9239	5.69649	1.8064	0.031275	0.57625	chr1	10270083	10273969	789	gi|608789055|gb|AHW57331.1|	CYP4G92, partial [Chilo suppressalis]
	299	Csup009766	26.9052	5.85978	2.199	0.028887	0.55314	chr1	37823716	37834787	1807	gi|406046075|gb|AFS32690.1|	fibroin light chain [Haritalodes derogata]
	300	Csup009776	1180.34	462.964	1.3502	4.4236e-06	0.0016115	chr1	5791540	5808171	5595	gi|913320497|ref|XP_013191368.1|	PREDICTED: uncharacterized protein C9orf78 [Amyelois transitella]
	301	Csup009787	11.1541	0.659056	4.081	0.036162	0.6062	chr1	5060387	5060884	282	gi|913326977|ref|XP_013194923.1|	PREDICTED: putative nuclease HARBI1 [Amyelois transitella]
	302	Csup009832	150.869	37.719	1.9999	0.008298	0.29873	chr1	9832093	9840397	1317	gi|512913074|ref|XP_004927809.1|	proton-coupled amino acid transporter-like protein pathetic [Bombyx mori]
	303	Csup009865	161.768	44.3742	1.8661	1.843e-06	0.00088224	scaffold59.len2819308_2_3	12694	22342	3120	gi|913310216|ref|XP_013185734.1|	PREDICTED: golgin subfamily B member 1 [Amyelois transitella]
	304	Csup009883	30.5484	7.99172	1.9345	0.0048271	0.225	scaffold43.len3429342_4_5	23742	25209	273	gi|914567090|gb|KOB71465.1|	putative pol-like protein, partial [Operophtera brumata]
	305	Csup009897	102.914	222.098	-1.1098	0.00274	0.15706	chr19	2923971	2931878	869	gi|943967825|ref|XP_014365846.1|	PREDICTED: cuticle protein 3-like isoform X1 [Papilio machaon]
	306	Csup009899	23.6584	0	15	0.0016549	0.11632	chr19	9219687	9228752	3928	gi|768426896|ref|XP_011554510.1|	PREDICTED: uncharacterized protein LOC105385776, partial [Plutella xylostella]
	307	Csup009952	207.903	43.0853	2.2706	2.0205e-06	0.00091465	chr19	18165979	18176404	6081	gi|943964739|ref|XP_014364565.1|	PREDICTED: protein yellow-like [Papilio machaon]
	308	Csup009968	17.3084	3.44991	2.3268	0.017986	0.44001	chr19	14855013	14862981	1005	gi|930661349|gb|KPJ03277.1|	Adenylate cyclase type 10 [Papilio xuthus]
	309	Csup009984	5.43411	36.873	-2.7624	0.043057	0.65293	chr19	10193850	10201434	2014	gi|512935981|ref|XP_004933408.1|	recQ-mediated genome instability protein 2-like [Bombyx mori]
	310	Csup010011	1682.22	3598.65	-1.0971	0.00042174	0.048505	chr19	16694042	16706080	2642	gi|909563829|ref|XP_013137155.1|	PREDICTED: putative phosphatidate phosphatase [Papilio polytes]
	311	Csup010037	76.9876	23.0303	1.7411	0.009809	0.32103	chr19	13416690	13419933	1785	gi|728676213|gb|AIY69076.1|	carboxylesterase [Chilo suppressalis]
	312	Csup010133	875.283	348.627	1.3281	0.00028159	0.03552	chr19	7492089	7498859	4708	gi|913313764|ref|XP_013187675.1|	PREDICTED: putative uncharacterized protein DDB_G0286901 [Amyelois transitella]
	313	Csup010144	864.644	359.038	1.268	0.0016295	0.11545	chr19	17860751	17871338	4138	gi|913330346|ref|XP_013196692.1|	PREDICTED: chaoptin-like [Amyelois transitella]
	314	Csup010205	2.76401	36.7813	-3.7341	0.018657	0.44357	chr19	22658509	22663582	893	gi|910320259|ref|XP_013163009.1|	PREDICTED: heterogeneous nuclear ribonucleoprotein K [Papilio xuthus]
	315	Csup010235	12315.1	4887.19	1.3334	0.015341	0.40389	chr19	8074506	8116724	11218	gi|909563491|ref|XP_013136968.1|	PREDICTED: uncharacterized protein LOC106102106 [Papilio polytes]
	316	Csup010257	128.229	59.947	1.097	0.0030504	0.16695	chr19	9272038	9287941	6937	gi|910320564|ref|XP_013163173.1|	PREDICTED: RING finger protein nhl-1-like isoform X1 [Papilio xuthus]
	317	Csup010277	423.379	201.158	1.0736	0.010762	0.33798	chr19	6387880	6391074	2327	gi|512910689|ref|XP_004927232.1|	protein AATF [Bombyx mori]
	318	Csup010327	1580.59	672.651	1.2325	0.00024649	0.03234	chr19	15675875	15711240	8497	gi|910320486|ref|XP_013163132.1|	PREDICTED: interaptin-like [Papilio xuthus]
	319	Csup010455	119.144	58.0404	1.0376	0.0093801	0.31586	chr16	14034707	14037941	648	gi|692190361|gb|AIR96002.1|	lectin1 [Ostrinia furnacalis]
	320	Csup010472	2.3699	14.462	-2.6094	0.021524	0.47359	chr16	12420332	12433433	817	gi|913322076|ref|XP_013192232.1|	PREDICTED: homeobox protein MOX-2-like [Amyelois transitella]
	321	Csup010479	1021.04	436.991	1.2244	0.034463	0.59491	chr16	18980041	18991467	2307	gi|512914706|ref|XP_004928209.1|	multiple coagulation factor deficiency protein 2 homolog isoform X2 [Bombyx mori]
	322	Csup010503	303.297	99.5981	1.6065	0.0033577	0.17753	chr16	16102028	16109781	5399	gi|512915091|ref|XP_004928304.1|	myosin heavy chain, cardiac muscle isoform [Bombyx mori]
	323	Csup010587	0.715111	69.9961	-6.613	0.037675	0.61445	chr16	8088964	8090550	315	gi|913308107|ref|XP_013184573.1|	PREDICTED: uncharacterized protein LOC106130302 isoform X2 [Amyelois transitella]
	324	Csup010639	29.1873	198.447	-2.7653	0.015828	0.41228	chr16	8127845	8130064	861	gi|913308107|ref|XP_013184573.1|	PREDICTED: uncharacterized protein LOC106130302 isoform X2 [Amyelois transitella]
	325	Csup010668	8.22334	27.5037	-1.7418	0.013947	0.38239	chr16	3326661	3341918	2964	gi|943972722|ref|XP_014367829.1|	PREDICTED: uncharacterized protein LOC106718292 [Papilio machaon]
	326	Csup010669	792.851	306.768	1.3699	2.0656e-06	0.00091465	chr16	16169774	16180294	6658	gi|913322574|ref|XP_013192512.1|	PREDICTED: uncharacterized protein LOC106136493 [Amyelois transitella]
	327	Csup010730	47.203	11.8626	1.9925	0.01394	0.38239	chr16	14040898	14042670	1530	gi|608789113|gb|AHW57360.1|	CYP6AB49 [Chilo suppressalis]
	328	Csup010739	73.2423	28.0596	1.3842	0.018789	0.44441	chr16	11005308	11019390	3792	gi|913322130|ref|XP_013192263.1|	PREDICTED: indole-3-acetaldehyde oxidase-like [Amyelois transitella]
	329	Csup010848	8.30357	1.03276	3.0072	0.048541	0.68181	chr3	8123652	8130238	1050	gi|910329859|ref|XP_013168204.1|	PREDICTED: chymotrypsin-1-like [Papilio xuthus]
	330	Csup010897	43.4532	19.8121	1.1331	0.034044	0.59291	chr3	8002095	8096259	3756	gi|910330463|ref|XP_013168528.1|	PREDICTED: uncharacterized protein LOC106118407 [Papilio xuthus]
	331	Csup010898	1197.12	582.986	1.038	0.0005517	0.058513	chr3	23219505	23232400	3382	gi|943960408|ref|XP_014362767.1|	PREDICTED: Golgi apparatus protein 1 [Papilio machaon]
	332	Csup010958	139.134	279.897	-1.0084	0.0010593	0.090952	chr3	23297383	23306668	2403	gi|913302920|ref|XP_013200584.1|	PREDICTED: L-threonine 3-dehydrogenase, mitochondrial [Amyelois transitella]
	333	Csup011038	17.6128	4.49316	1.9708	0.033298	0.58919	chr3	17602842	17603336	408	gi|913333553|ref|XP_013198454.1|	PREDICTED: uncharacterized protein LOC106141350 [Amyelois transitella]
	334	Csup011098	8967.07	2429.61	1.8839	0.027522	0.54438	chr3	11964363	11972499	708	-	-
	335	Csup011142	283.313	139.386	1.0233	0.02036	0.46248	chr3	8603061	8603778	468	gi|913304587|ref|XP_013201232.1|	PREDICTED: cytochrome b5-like [Amyelois transitella]
	336	Csup011156	978.108	2302.97	-1.2354	7.5482e-05	0.013504	chr3	15052390	15053882	1493	gi|913315831|ref|XP_013188822.1|	PREDICTED: neural retina-specific leucine zipper protein-like [Amyelois transitella]
	337	Csup011279	1181.42	576.095	1.0361	0.00017186	0.024549	chr3	11504244	11514499	4313	gi|909557576|ref|XP_013133761.1|	PREDICTED: putative pre-mRNA-splicing factor ATP-dependent RNA helicase DHX16 [Papilio polytes]
	338	Csup011460	1111.75	426.267	1.383	9.6048e-06	0.0031107	chr3	26019229	26025893	3916	gi|913323460|ref|XP_013192998.1|	PREDICTED: pre-mRNA-splicing factor CWC22 homolog [Amyelois transitella]
	339	Csup011526	220.659	46.6348	2.2423	1.6615e-05	0.0044587	chr26	7896879	7907523	4593	gi|913324873|ref|XP_013193780.1|	PREDICTED: uncharacterized protein LOC106137486 [Amyelois transitella]
	340	Csup011533	678.153	227.791	1.5739	9.4284e-08	8.477e-05	chr26	11829344	11857384	2865	gi|913328389|ref|XP_013195703.1|	PREDICTED: putative uncharacterized protein DDB_G0282133 [Amyelois transitella]
	341	Csup011553	19.9972	4.9871	2.0035	0.019055	0.44583	chr26	7715481	7722531	696	gi|913324873|ref|XP_013193780.1|	PREDICTED: uncharacterized protein LOC106137486 [Amyelois transitella]
	342	Csup011559	64.3995	30.0748	1.0985	0.019961	0.45587	chr26	11962846	11968540	681	gi|913328275|ref|XP_013195639.1|	PREDICTED: uncharacterized protein LOC106138893 [Amyelois transitella]
	343	Csup011587	11.8722	30.6209	-1.3669	0.042731	0.65157	chr26	1173634	1203876	1239	gi|930667928|gb|KPJ08969.1|	Bromodomain and WD repeat-containing protein 3 [Papilio machaon]
	344	Csup011652	8.41325	0.329528	4.6742	0.014496	0.3902	chr26	1982253	1990568	1518	gi|913302319|ref|XP_013200352.1|	PREDICTED: uncharacterized protein LOC106142942 [Amyelois transitella]
	345	Csup011654	485.261	229.94	1.0775	0.021724	0.4762	chr26	14174151	14192674	1563	gi|827544771|ref|XP_012545006.1|	oocyte zinc finger protein XlCOF26 isoform X2 [Bombyx mori]
	346	Csup011671	112.487	255.726	-1.1848	0.0076118	0.28394	chr26	6887062	6907874	1419	gi|913307630|ref|XP_013184309.1|	PREDICTED: non-structural maintenance of chromosomes element 4 homolog A-like [Amyelois transitella]
	347	Csup011693	96.2041	24.2338	1.9891	5.8288e-06	0.0019854	chr26	8357959	8359349	1320	gi|699236927|ref|XP_009862141.1|	serine palmitoyltransferase 2 [Ciona intestinalis]
	348	Csup011740	472.787	232.927	1.0213	0.00044213	0.049948	chr26	5565121	5569176	1464	gi|913307602|ref|XP_013184293.1|	PREDICTED: zinc finger protein 25-like [Amyelois transitella]
	349	Csup011790	114.497	47.5529	1.2677	0.024912	0.52025	scaffold467.len192257_1_2	24022	25854	1683	gi|910316468|ref|XP_013182546.1|	PREDICTED: probable elongator complex protein 3, partial [Papilio xuthus]
	350	Csup011800	54.8127	22.9937	1.2533	0.033737	0.59046	scaffold49.len3080523_2_3	2481	29688	2654	gi|364023639|gb|AEW46894.1|	serine protease inhibitor 013 [Chilo suppressalis]
	351	Csup011850	477.716	183.1	1.3835	2.7687e-05	0.0068109	chr11	12520633	12523875	3064	gi|943970973|ref|XP_014367110.1|	PREDICTED: uncharacterized protein LOC106717709 [Papilio machaon]
	352	Csup011992	72.9867	20.2937	1.8466	0.0013017	0.10112	chr11	7807454	7815746	2480	gi|768419982|ref|XP_011550732.1|	PREDICTED: uncharacterized protein LOC105382530 [Plutella xylostella]
	353	Csup012168	1133.07	364.331	1.6369	3.7972e-07	0.00023191	chr11	14827296	14851862	6213	gi|913312356|ref|XP_013186900.1|	PREDICTED: DNA repair protein RAD50 [Amyelois transitella]
	354	Csup012239	43.3134	15.2801	1.5032	0.035138	0.59842	chr11	12476682	12487335	5206	gi|512930590|ref|XP_004932097.1|	uncharacterized protein LOC101744722 [Bombyx mori]
	355	Csup012279	56.1574	22.4704	1.3215	0.031852	0.57982	scaffold35.len3613038_3_4	56221	60000	2566	gi|909553403|ref|XP_013148133.1|	PREDICTED: uncharacterized protein LOC106110775 [Papilio polytes]
	356	Csup012319	57.1416	1.54334	5.2104	0.0061524	0.25701	scaffold2.len10331172_5_6	1836996	1863535	6683	gi|913324630|ref|XP_013193643.1|	PREDICTED: protein piccolo-like isoform X1 [Amyelois transitella]
	357	Csup012334	29.6999	4.81122	2.626	0.028255	0.54754	scaffold2.len10331172_5_6	2069623	2072132	1217	gi|913324587|ref|XP_013193619.1|	PREDICTED: protein FRG1 homolog [Amyelois transitella]
	358	Csup012398	296.339	636.174	-1.1022	0.00012262	0.02011	scaffold53.len2961875_2_3	31541	39766	5705	gi|343481903|gb|AEM44817.1|	unknown [Pectinophora gossypiella]
	359	Csup012435	6.5637	0	15	0.017206	0.42983	chr25	13085645	13089807	822	-	-
	360	Csup012465	20.7821	1.64233	3.6615	0.010989	0.34268	chr25	13848172	13890488	1805	gi|913308431|ref|XP_013184751.1|	PREDICTED: thymus-specific serine protease-like [Amyelois transitella]
	361	Csup012466	563.769	146.161	1.9475	8.5389e-07	0.00048788	chr25	7355034	7422070	8636	gi|913299853|ref|XP_013197853.1|	PREDICTED: uncharacterized protein LOC106140763 [Amyelois transitella]
	362	Csup012489	25.6479	8.63484	1.5706	0.025558	0.52834	chr25	15390454	15413771	2118	gi|768420611|ref|XP_011551076.1|	PREDICTED: uncharacterized protein LOC105382825 isoform X1 [Plutella xylostella]
	363	Csup012569	32.7253	82.3038	-1.3306	0.0023013	0.14202	chr25	508349	527848	1239	gi|401758212|gb|AFQ01141.1|	serine protease inhibitor 005 [Chilo suppressalis]
	364	Csup012607	708.911	334.143	1.0851	0.00013461	0.021287	chr25	14477647	14566218	8473	gi|913308384|ref|XP_013184726.1|	PREDICTED: thyroid receptor-interacting protein 11-like [Amyelois transitella]
	365	Csup012646	125479	256811	-1.0333	0.025607	0.52862	chr25	3862860	3864525	1089	gi|726303|gb|AAB41454.1|	follicle-specific yolk polypeptide-4 [Galleria mellonella]
	366	Csup012699	85.2125	30.0165	1.5053	0.0065429	0.26398	chr7	16693196	16694962	1212	gi|675380718|gb|KFM73620.1|	THAP domain-containing protein 9, partial [Stegodyphus mimosarum]
	367	Csup012707	687.253	240.276	1.5161	0.0046459	0.21852	chr7	7748712	7757630	1125	gi|913323020|ref|XP_013192760.1|	PREDICTED: stearoyl-CoA desaturase 5 isoform X1 [Amyelois transitella]
	368	Csup012720	27.4502	8.19486	1.744	0.013832	0.38104	chr7	7964684	7967860	2948	-	-
	369	Csup012892	43.1233	105.973	-1.2972	0.0014185	0.10557	chr7	1383805	1384763	489	gi|930654567|gb|KPI96901.1|	WD repeat-containing protein 26 [Papilio xuthus]
	370	Csup012998	42.4389	135.42	-1.674	0.010141	0.32837	chr7	24104595	24190890	8973	gi|913330295|ref|XP_013196665.1|	PREDICTED: PCTP-like protein [Amyelois transitella]
	371	Csup013025	344.285	730.571	-1.0854	0.028029	0.54655	chr7	24204149	24251023	3224	gi|910314614|ref|XP_013181527.1|	PREDICTED: uncharacterized protein LOC106127815 isoform X1 [Papilio xuthus]
	372	Csup013154	779.15	1567.37	-1.0084	0.00011604	0.019389	chr7	708352	730739	9378	gi|914574148|gb|KOB76513.1|	Uncharacterized protein OBRU01_05622 [Operophtera brumata]
	373	Csup013204	626.257	262.113	1.2566	5.0847e-05	0.010165	scaffold80.len2518448_4_5	81012	104384	3906	gi|913329088|ref|XP_013196073.1|	PREDICTED: synaptotagmin-5 [Amyelois transitella]
	374	Csup013269	348.797	156.176	1.1592	0.00018997	0.026704	chr5	12458086	12478775	4281	gi|913323775|ref|XP_013193168.1|	PREDICTED: GRIP and coiled-coil domain-containing protein 2-like [Amyelois transitella]
	375	Csup013310	116.578	53.8573	1.1141	0.0054854	0.24109	chr5	15765731	15773196	3744	gi|913327878|ref|XP_013195418.1|	PREDICTED: golgin subfamily A member 4-like [Amyelois transitella]
	376	Csup013317	3.74025	15.7684	-2.0758	0.036224	0.6062	chr5	20467673	20481719	225	-	-
	377	Csup013327	126.638	522.736	-2.0454	0.0066828	0.26539	chr5	9007516	9017576	2580	gi|913334372|ref|XP_013198898.1|	PREDICTED: putative beta-carotene-binding protein [Amyelois transitella]
	378	Csup013352	202.897	28.3969	2.8369	0.048757	0.68332	chr5	8707805	8708785	461	gi|910343841|ref|XP_013175710.1|	PREDICTED: uncharacterized protein LOC106123848 [Papilio xuthus]
	379	Csup013374	93.9371	214.657	-1.1923	0.024593	0.51733	chr5	10783473	10787652	1539	gi|906394901|gb|AKS40361.1|	antennal carboxylesterase 9, partial [Chilo suppressalis]
	380	Csup013503	72.7905	29.563	1.3	0.0064626	0.26314	chr5	11198268	11201392	2168	gi|913323561|ref|XP_013193052.1|	PREDICTED: zinc finger protein 234 [Amyelois transitella]
	381	Csup013546	53.1331	10.7487	2.3054	7.2972e-05	0.013189	chr5	31228883	31231101	1646	gi|913305857|ref|XP_013183333.1|	PREDICTED: zinc finger protein GLIS3-like [Amyelois transitella]
	382	Csup013593	1421.85	653.602	1.1213	0.0026787	0.15554	chr5	9798780	9822755	7133	gi|913329349|ref|XP_013196169.1|	PREDICTED: uncharacterized protein LOC106139296 isoform X1 [Amyelois transitella]
	383	Csup013644	199.594	36.5965	2.4473	0.036236	0.6062	chr5	4585285	4615109	3081	gi|937202548|gb|ALH43424.1|	neuroligin 4-Y [Spodoptera littoralis]
	384	Csup013679	6.98806	0	15	0.011923	0.35298	chr5	10161316	10165135	2330	gi|913323494|ref|XP_013193018.1|	PREDICTED: uncharacterized protein LOC106136897 [Amyelois transitella]
	385	Csup013768	23.4467	6.44823	1.8624	0.018951	0.44517	chr5	670966	723298	3309	gi|914563243|gb|KOB69132.1|	Uncharacterized protein OBRU01_17277 [Operophtera brumata]
	386	Csup013779	5272.25	2447.25	1.1073	0.022021	0.47867	chr5	11947206	11952746	1058	gi|913323571|ref|XP_013193057.1|	PREDICTED: follicle cell protein 3C-1 [Amyelois transitella]
	387	Csup013785	9.39893	0.681146	3.7865	0.017026	0.42776	chr5	23607592	23608700	702	gi|827540102|ref|XP_004923368.2|	N-acetylneuraminate lyase isoform X1 [Bombyx mori]
	388	Csup013788	61.8164	22.6113	1.4509	0.015268	0.40363	chr5	8809873	8825016	252	-	-
	389	Csup013799	436.195	213.486	1.0308	0.021856	0.47791	chr5	23174448	23185591	4310	gi|641658119|ref|XP_008180607.1|	PREDICTED: zinc finger protein 62 homolog [Acyrthosiphon pisum]
	390	Csup013857	180.051	687.906	-1.9338	0.0087567	0.30774	chr5	11016347	11043200	1794	gi|909554470|ref|XP_013148705.1|	PREDICTED: uncharacterized protein LOC106111232 isoform X1 [Papilio polytes]
	391	Csup013858	395	178.595	1.1452	0.00016859	0.024277	chr5	29097753	29100279	2040	gi|914576094|gb|KOB78027.1|	Box C/D snoRNA protein 1 [Operophtera brumata]
	392	Csup013871	33.4227	7.90867	2.0793	0.0021763	0.13767	scaffold11868.len1521	1	1521	966	-	-
	393	Csup013895	410.509	841.578	-1.0357	0.00873	0.30774	chr17	14626613	14641527	1527	gi|913298192|ref|XP_013191397.1|	PREDICTED: organic cation transporter protein-like [Amyelois transitella]
	394	Csup013941	26.1063	75.1238	-1.5249	0.0012645	0.10043	chr17	18715120	18717413	744	gi|943948631|ref|XP_014357369.1|	PREDICTED: DNA-directed RNA polymerase I subunit RPA12 [Papilio machaon]
	395	Csup013945	7226.41	1554.76	2.2166	0.00025889	0.033716	chr17	16632614	16634384	1094	-	-
	396	Csup013979	13508.6	3431.23	1.9771	0.0017703	0.1224	chr17	16631117	16632507	534	gi|913301778|ref|XP_013200150.1|	PREDICTED: chorion class B protein M2410-like [Amyelois transitella]
	397	Csup014134	41.9691	11.6099	1.854	0.0030211	0.16618	chr17	3443152	3451003	1719	gi|298204323|gb|ADI61810.1|	endonuclease-reverse transcriptase [Bombyx mori]
	398	Csup014190	207.999	90.5311	1.2001	0.045575	0.66657	chr17	3369202	3372732	1383	gi|443429452|gb|AGC92736.1|	leucine repeat-rich protein [Heliconius erato]
	399	Csup014197	15.5412	3.26788	2.2497	0.025811	0.53071	chr17	2215423	2216791	744	gi|827548362|ref|XP_012546400.1|	THAP domain-containing protein 5 isoform X2 [Bombyx mori]
	400	Csup014201	80.686	15.46	2.3838	0.026858	0.54	chr17	376649	389803	13035	gi|972212786|ref|XP_015188858.1|	PREDICTED: uncharacterized protein LOC107073003 [Polistes dominula]
	401	Csup014251	41.1767	139.291	-1.7582	0.0014835	0.10769	chr17	17352955	17370511	9418	gi|966344315|gb|ALT31637.1|	odorant-binding protein 7, partial [Cnaphalocrocis medinalis]
	402	Csup014299	549.289	241.438	1.1859	0.00011866	0.019642	scaffold55.len2919133_1_2	92571	97538	3089	gi|913321549|ref|XP_013191940.1|	PREDICTED: uncharacterized protein LOC106136050 [Amyelois transitella]
	403	Csup014362	6662.62	16974.4	-1.3492	0.0032205	0.17285	chr22	10116470	10125742	2688	gi|114052671|ref|NP_001040542.1|	mitochondrial phosphoenolpyruvate carboxykinase isoform 1 [Bombyx mori]
	404	Csup014369	63.3239	31.0315	1.029	0.033014	0.5868	chr22	12001151	12011780	1893	gi|472269374|gb|AGI36554.1|	caspase-4 [Chilo suppressalis]
	405	Csup014393	89.4203	13.1375	2.7669	0.024979	0.52049	chr22	15133511	15138883	1572	gi|829580895|gb|AKL78879.1|	vesicular GABA transporter [Chilo suppressalis]
	406	Csup014426	5609.12	2793.87	1.0055	0.027958	0.54655	chr22	9756987	9763379	456	gi|512902241|ref|XP_004925327.1|	uncharacterized protein LOC101738476 [Bombyx mori]
	407	Csup014443	375.44	152.055	1.304	3.7696e-05	0.0088289	chr22	9813799	9858425	5882	gi|909556239|ref|XP_013149653.1|	PREDICTED: calbindin-32 isoform X2 [Papilio polytes]
	408	Csup014454	0	8.1065	-15	0.031616	0.57809	chr22	3376601	3378998	714	gi|913321091|ref|XP_013191693.1|	PREDICTED: uncharacterized protein LOC106135845 [Amyelois transitella]
	409	Csup014506	659.821	184.716	1.8368	0.02064	0.46451	chr22	5081183	5106798	4660	gi|930662444|gb|KPJ04240.1|	Myrosinase 1 [Papilio xuthus]
	410	Csup014510	83.526	38.3124	1.1244	0.0076307	0.28394	chr22	4222683	4237547	2462	gi|910310987|ref|XP_013161604.1|	PREDICTED: SH3 domain-binding protein 5-like [Papilio xuthus]
	411	Csup014533	2283.66	1081.23	1.0787	0.0029348	0.16358	chr22	8782516	8802624	5757	gi|913320999|ref|XP_013191641.1|	PREDICTED: uncharacterized protein LOC106135801 [Amyelois transitella]
	412	Csup014556	1221.11	294.376	2.0525	0.00013194	0.021223	chr22	6272821	6279202	757	-	-
	413	Csup014562	560.448	237.198	1.2405	0.0030084	0.16599	chr22	11243772	11447435	2858	gi|948562179|gb|ALM88300.1|	neuropeptide receptor A5 [Chilo suppressalis]
	414	Csup014587	27.8392	11.1236	1.3235	0.040905	0.63674	chr22	7381823	7384672	819	-	-
	415	Csup014602	21.5581	6.71149	1.6835	0.041958	0.64623	chr22	6891209	6895486	1878	gi|768415104|ref|XP_011548086.1|	PREDICTED: uncharacterized protein LOC105380262 [Plutella xylostella]
	416	Csup014634	38.126	16.6548	1.1948	0.033298	0.58919	chr22	10762056	10775362	2031	gi|930658483|gb|KPJ00686.1|	Facilitated trehalose transporter Tret1 [Papilio xuthus]
	417	Csup014644	67.4168	31.9274	1.0783	0.019457	0.45107	chr22	12025047	12038402	911	gi|379698928|ref|NP_001243935.1|	caspase-4 [Bombyx mori]
	418	Csup014697	117.733	57.7247	1.0283	0.007211	0.27742	chr22	1520769	1598294	1935	gi|910324912|ref|XP_013165553.1|	PREDICTED: uncharacterized protein LOC106116315 isoform X2 [Papilio xuthus]
	419	Csup014721	45.4983	10.9407	2.0561	0.0021375	0.13767	scaffold387.len327592_1_2	1988	4319	1461	gi|910348258|ref|XP_013178096.1|	PREDICTED: uncharacterized protein C2orf47 homolog, mitochondrial-like [Papilio xuthus]
	420	Csup014765	164.17	74.093	1.1478	0.0018578	0.12559	scaffold99.len2185542_2_3	2017	34330	8453	gi|943972987|ref|XP_014367920.1|	PREDICTED: uncharacterized protein LOC106718363 [Papilio machaon]
	421	Csup014776	6029.88	2967.12	1.0231	0.021187	0.47092	scaffold16.len5173300_3_4	25244	79472	3912	gi|913328532|ref|XP_013195781.1|	PREDICTED: uncharacterized protein LOC106138999 [Amyelois transitella]
	422	Novel00078	30.1751	11.731	1.363	0.04575	0.66803	chr1	24575933	24577642	1434	gi|943972987|ref|XP_014367920.1|	PREDICTED: uncharacterized protein LOC106718363 [Papilio machaon]
	423	Novel00091	39.7497	103.16	-1.3759	0.016464	0.42089	chr1	29607097	29612561	5465	gi|943968169|ref|XP_014365991.1|	PREDICTED: uncharacterized protein LOC106716864 [Papilio machaon]
	424	Novel00116	49.1948	24.316	1.0166	0.041124	0.63781	chr1	39518549	39531259	2574	gi|134001247|gb|ABO45233.1|	reverse transcriptase [Ostrinia nubilalis]
	425	Novel00135	309.753	60.2334	2.3625	0.00036171	0.04271	chr1	55125523	55130346	4755	gi|910319241|ref|XP_013162473.1|	PREDICTED: probable serine/threonine-protein kinase KIN1 homolog [Papilio xuthus]
	426	Novel00137	628.945	190.964	1.7196	0.01774	0.43884	chr1	55299341	55300717	1247	gi|910313333|ref|XP_013174757.1|	PREDICTED: polar tube protein 3-like, partial [Papilio xuthus]
	427	Novel00160	42.2628	18.4498	1.1958	0.031414	0.57625	chr1	6256678	6260488	2303	gi|985417882|ref|XP_015374378.1|	PREDICTED: uncharacterized protein LOC107169220 [Diuraphis noxia]
	428	Novel00210	1008.82	399.488	1.3364	1.9695e-06	0.00091465	chr1	24251719	24279158	1550	gi|930648788|gb|KPI91136.1|	hypothetical protein RR46_14640 [Papilio xuthus]
	429	Novel00213	70.7121	4.74495	3.8975	2.7657e-07	0.00017495	chr1	24456489	24460272	1233	gi|4239843|dbj|BAA74713.1|	Yokozuna [Bombyx mori]
	430	Novel00215	111.543	43.5216	1.3578	0.00078847	0.075489	chr1	24850178	24852373	2145	gi|599127480|gb|AHN53418.1|	pol polyprotein [Nuttalliella namaqua]
	431	Novel00216	70.8237	2.99301	4.5646	4.1715e-12	1.2314e-08	chr1	27356572	27364779	2628	gi|930666694|gb|KPJ07802.1|	Copia protein [Papilio machaon]
	432	Novel00221	47.3298	100.949	-1.0928	0.036316	0.6062	chr1	28035823	28037547	1494	gi|512912315|ref|XP_004927625.1|	glycerate kinase [Bombyx mori]
	433	Novel00232	404.382	116.184	1.7993	0.001476	0.10769	chr1	32053020	32055560	1325	gi|914544704|gb|KOB58204.1|	Uncharacterized protein OBRU01_25421 [Operophtera brumata]
	434	Novel00254	258.034	40.8172	2.6603	0.005286	0.23583	chr1	38543420	38548201	3254	-	-
	435	Novel00295	27.9792	2.97092	3.2354	0.00021328	0.029283	chr10	6185635	6187389	1755	-	-
	436	Novel00297	23.5767	5.41965	2.1211	0.015064	0.40063	chr10	7642944	7645194	1304	gi|909568827|ref|XP_013139886.1|	PREDICTED: uncharacterized protein LOC106104391 [Papilio polytes]
	437	Novel00305	23.141	7.56208	1.6136	0.045252	0.66548	chr10	14927507	14949984	3224	gi|401758196|gb|AFQ01133.1|	cathepsin B [Chilo suppressalis]
	438	Novel00327	56.5005	27.4509	1.0414	0.037785	0.61512	chr10	21400463	21402057	1421	gi|913335504|ref|XP_013199521.1|	PREDICTED: 15-hydroxyprostaglandin dehydrogenase [NAD(+)]-like [Amyelois transitella]
	439	Novel00362	77.9599	30.8154	1.3391	0.013319	0.37622	chr10	7444292	7449076	4667	gi|768408251|ref|XP_011566334.1|	PREDICTED: uncharacterized protein LOC105396011 [Plutella xylostella]
	440	Novel00398	41.2753	14.3632	1.5229	0.0075766	0.28393	chr10	24797746	24809857	1571	-	-
	441	Novel00406	239.436	106.448	1.1695	0.020596	0.46412	chr10	27260488	27263606	3096	gi|910315070|ref|XP_013181784.1|	PREDICTED: transcription initiation factor TFIID subunit 5-like [Papilio xuthus]
	442	Novel00426	1.40501	14.4734	-3.3647	0.0054606	0.24059	chr11	5773288	5776008	2486	gi|1028726747|ref|XP_016665036.1|	PREDICTED: uncharacterized protein LOC107885857 isoform X2 [Acyrthosiphon pisum]
	443	Novel00454	82.5152	20.5482	2.0056	0.0044106	0.21228	chr11	15994596	16001938	4711	gi|4239843|dbj|BAA74713.1|	Yokozuna [Bombyx mori]
	444	Novel00464	100.296	39.8526	1.3315	0.0015167	0.10888	chr11	21038374	21061642	2957	-	-
	445	Novel00465	96.243	20.4703	2.2332	1.062e-06	0.00057062	chr11	21043606	21063772	1036	-	-
	446	Novel00466	78.9186	25.936	1.6054	0.0044872	0.21422	chr11	21080036	21090351	3033	-	-
	447	Novel00482	1088.03	246.172	2.144	0.0037445	0.19168	chr11	123430	125116	1627	gi|910341018|ref|XP_013174202.1|	PREDICTED: glutamic acid-rich protein-like [Papilio xuthus]
	448	Novel00511	941.973	358.571	1.3934	2.8364e-06	0.0011418	chr11	6922106	6930661	4362	gi|913323871|ref|XP_013193221.1|	PREDICTED: probable serine/threonine-protein kinase DDB_G0282963 isoform X1 [Amyelois transitella]
	449	Novel00537	86.3563	30.0936	1.5208	0.012305	0.36039	chr11	21026856	21063842	8364	-	-
	450	Novel00539	564.058	240.824	1.2279	0.00014781	0.022569	chr11	21043552	21074260	2475	gi|943958143|ref|XP_014361790.1|	PREDICTED: uncharacterized protein LOC106713495 [Papilio machaon]
	451	Novel00540	42.6687	12.7322	1.7447	0.0032959	0.17536	chr11	21072055	21083557	2279	-	-
	452	Novel00542	96.1601	26.6553	1.851	2.3632e-05	0.0059796	chr11	21085925	21102514	1383	-	-
	453	Novel00544	91.964	29.3799	1.6462	0.0011763	0.096014	chr11	21090576	21094369	3439	-	-
	454	Novel00598	12.0512	34.313	-1.5096	0.048168	0.67871	chr12	16308664	16310390	1666	-	-
	455	Novel00619	15.5937	2.58673	2.5918	0.013097	0.37566	chr12	26097221	26098102	843	-	-
	456	Novel00672	95.1593	28.9217	1.7182	0.0022825	0.14136	chr12	26300848	26302649	1672	gi|914574858|gb|KOB77074.1|	Gag polyprotein [Operophtera brumata]
	457	Novel00683	7.39603	27.2265	-1.8802	0.022006	0.47867	chr13	2174592	2175846	1125	gi|914576778|gb|KOB78598.1|	Uncharacterized protein OBRU01_02090 [Operophtera brumata]
	458	Novel00706	436.466	195.454	1.159	0.00014445	0.022248	chr13	14354729	14378209	3169	gi|913325401|ref|XP_013194061.1|	PREDICTED: uncharacterized protein LOC106137707 isoform X2 [Amyelois transitella]
	459	Novel00708	72.3076	4.28903	4.0754	0.0082561	0.29785	chr13	14466711	14471939	1866	gi|74835158|dbj|BAE44464.1|	non-LTR retrotransposon CATS, partial [Bombyx mori]
	460	Novel00787	93.1705	38.9219	1.2593	0.029057	0.55578	chr13	4814357	4815252	644	gi|641674554|ref|XP_008186729.1|	PREDICTED: zinc finger protein 271 [Acyrthosiphon pisum]
	461	Novel00928	209.777	86.8669	1.272	0.021083	0.47092	chr13	26686609	26688390	1654	-	-
	462	Novel00944	546.166	239.826	1.1874	5.2107e-05	0.010255	chr14	13610854	13619578	982	gi|512920485|ref|XP_004929644.1|	G patch domain and KOW motifs-containing protein isoform X2 [Bombyx mori]
	463	Novel00956	1950.6	833.875	1.226	0.014376	0.38816	chr14	23762269	23795861	3152	gi|910343555|ref|XP_013175552.1|	PREDICTED: uncharacterized protein LOC106123686 [Papilio xuthus]
	464	Novel00959	153.62	41.4784	1.8889	0.0066142	0.265	chr14	24064390	24066288	1842	-	-
	465	Novel00960	647.883	278.2	1.2196	0.037784	0.61512	chr14	24104062	24108533	4472	-	-
	466	Novel00995	6.70804	0.280035	4.5822	0.039321	0.62566	chr14	22962432	22963551	1034	-	-
	467	Novel01013	25.9145	51.9773	-1.0041	0.042831	0.65157	chr15	2830712	2834131	3420	-	-
	468	Novel01038	7019.55	1652.67	2.0866	0.00097526	0.086571	chr15	17059514	17061672	686	gi|909562820|ref|XP_013136599.1|	PREDICTED: chorion class CA protein ERA.1-like [Papilio polytes]
	469	Novel01083	5830.73	2422.72	1.267	0.00019465	0.027146	chr15	10758543	10779051	1396	-	-
	470	Novel01092	73.8189	4.28386	4.107	3.8789e-05	0.0088289	chr15	17057942	17065643	513	gi|861613110|gb|KMQ85605.1|	reverse transcriptase [Lasius niger]
	471	Novel01107	450.495	207.774	1.1165	0.043469	0.65805	chr15	23858942	23888190	3978	gi|910313219|ref|XP_013174012.1|	PREDICTED: uncharacterized protein LOC106122535 [Papilio xuthus]
	472	Novel01109	4042.91	963.414	2.0692	0.0024563	0.14698	chr15	24000941	24009623	8491	gi|910316886|ref|XP_013182785.1|	PREDICTED: aspartate--ammonia ligase-like [Papilio xuthus]
	473	Novel01124	172.445	81.5023	1.0812	0.0090628	0.31319	chr16	11103134	11104207	1074	-	-
	474	Novel01156	37.989	12.4226	1.6126	0.012947	0.37434	chr16	1888867	1890813	679	gi|914576451|gb|KOB78324.1|	Uncharacterized protein OBRU01_02562 [Operophtera brumata]
	475	Novel01181	178.121	30.1555	2.5624	2.8798e-05	0.0069873	chr16	23997280	24000284	2341	gi|910321602|ref|XP_013163756.1|	PREDICTED: pollen-specific leucine-rich repeat extensin-like protein 1 [Papilio xuthus]
	476	Novel01182	48.5097	14.9012	1.7028	0.043992	0.65876	chr16	24007506	24009497	1815	-	-
	477	Novel01190	7.8099	28.4229	-1.8637	0.015123	0.40158	chr17	2883393	2885674	1524	-	-
	478	Novel01193	265.67	110.66	1.2635	0.00013817	0.021657	chr17	3433516	3439508	3829	gi|1028668949|ref|XP_016663536.1|	PREDICTED: zinc finger protein 271-like [Acyrthosiphon pisum]
	479	Novel01194	440.845	139.237	1.6627	0.026829	0.54	chr17	3455354	3462738	7385	-	-
	480	Novel01292	39.3433	247.018	-2.6504	0.012044	0.35529	chr18	11833328	11847683	4698	gi|913331704|ref|XP_013197440.1|	PREDICTED: uncharacterized protein LOC106140401, partial [Amyelois transitella]
	481	Novel01310	30.2988	5.60813	2.4337	0.0081278	0.29682	chr18	22632560	22633233	605	gi|817185427|ref|XP_012286796.1|	alkylated DNA repair protein alkB homolog 8 [Orussus abietinus]
	482	Novel01409	1.04052	18.5917	-4.1593	0.018748	0.44441	chr19	14994453	14997234	1258	gi|914536459|gb|KOB51872.1|	Uncharacterized protein OBRU01_26991, partial [Operophtera brumata]
	483	Novel01426	35.2636	10.6057	1.7333	0.014225	0.38639	chr19	22649764	22652175	2044	gi|914557177|gb|KOB66047.1|	Uncharacterized protein OBRU01_21726 [Operophtera brumata]
	484	Novel01428	16.5156	3.70687	2.1556	0.030436	0.56976	chr19	477716	479102	381	-	-
	485	Novel01433	164.12	1073.35	-2.7093	0.0044674	0.21386	chr19	1450968	1455459	3954	-	-
	486	Novel01507	25.8893	55.7791	-1.1074	0.027122	0.54301	chr2	13120270	13126346	5867	gi|943935307|ref|XP_014361367.1|	PREDICTED: uncharacterized protein LOC106713162 [Papilio machaon]
	487	Novel01510	0.976238	25.2863	-4.695	0.0024702	0.14732	chr2	13826532	13829393	2580	gi|22770470|gb|AAN06610.1|AF461149_1	transposase [Bombyx mori]
	488	Novel01553	64.5043	26.5381	1.2813	0.010662	0.33798	chr2	30898258	30916271	1978	gi|1000213061|gb|KXJ82547.1|	hypothetical protein RP20_CCG013249 [Aedes albopictus]
	489	Novel01561	552.862	81.4648	2.7627	3.8304e-12	1.2314e-08	chr2	33438258	33443315	5058	gi|913316235|ref|XP_013189046.1|	PREDICTED: hybrid signal transduction histidine kinase A-like [Amyelois transitella]
	490	Novel01598	22.7152	98.0864	-2.1104	0.0049154	0.22672	chr2	46081930	46082647	718	-	-
	491	Novel01606	54.2296	22.6357	1.2605	0.034235	0.59416	chr2	50098550	50099164	563	-	-
	492	Novel01616	8.0563	31.8234	-1.9819	0.0098364	0.32103	chr2	3667924	3672861	304	gi|156630481|sp|P85210.1|CECD_GALME	RecName: Full=Cecropin-D-like peptide
	493	Novel01621	53.3583	9.48975	2.4913	0.0026282	0.15517	chr2	8818598	8819342	745	gi|930663693|gb|KPJ05197.1|	hypothetical protein RR46_04034 [Papilio xuthus]
	494	Novel01627	22.1425	3.25095	2.7679	0.0032929	0.17536	chr2	12975584	12977506	1754	gi|943972987|ref|XP_014367920.1|	PREDICTED: uncharacterized protein LOC106718363 [Papilio machaon]
	495	Novel01682	0.357555	19.4971	-5.7689	0.0096366	0.32062	chr2	32858279	32858653	259	gi|768441000|ref|XP_011562201.1|	PREDICTED: putative nuclease HARBI1 [Plutella xylostella]
	496	Novel01685	13.9376	72.2301	-2.3736	0.013113	0.37566	chr2	33392881	33398779	5899	gi|930669263|gb|KPJ10166.1|	hypothetical protein RR48_04989 [Papilio machaon]
	497	Novel01737	4202.06	1273.72	1.7221	0.019445	0.45107	chr20	1254177	1271587	3560	gi|861618500|gb|KMQ86828.1|	reverse ribonuclease integrase [Lasius niger]
	498	Novel01738	652.24	286.317	1.1878	0.012408	0.36243	chr20	1257731	1265206	446	-	-
	499	Novel01766	394.197	129.075	1.6107	0.0050076	0.22906	chr20	14911491	14917431	2549	gi|913304455|ref|XP_013201175.1|	PREDICTED: adenosine deaminase CECR1-like [Amyelois transitella]
	500	Novel01784	81.4749	22.2621	1.8718	0.0080297	0.29385	chr20	21770160	21771731	1428	gi|910313311|ref|XP_013174595.1|	PREDICTED: uncharacterized protein LOC106122995 [Papilio xuthus]
	501	Novel01786	127.905	36.9811	1.7902	0.005568	0.2422	chr20	21862067	21874291	2883	gi|910321582|ref|XP_013163744.1|	PREDICTED: uncharacterized protein LOC106114959 [Papilio xuthus]
	502	Novel01787	634.883	265.953	1.2553	0.003393	0.17886	chr20	21875275	21880115	4820	gi|910319197|ref|XP_013162449.1|	PREDICTED: ubiquitin-activating enzyme E1 1-like [Papilio xuthus]
	503	Novel01788	165.575	46.66	1.8272	1.5454e-05	0.0044431	chr20	22176881	22179807	2927	gi|910333999|ref|XP_013170411.1|	PREDICTED: structural maintenance of chromosomes protein 2-like, partial [Papilio xuthus]
	504	Novel01789	101.181	27.6228	1.873	0.0042969	0.20908	chr20	22194434	22196072	1582	-	-
	505	Novel01801	27.9336	6.90302	2.0167	0.0097115	0.32062	chr20	5813707	5816315	2401	gi|913307197|ref|XP_013184070.1|	PREDICTED: uncharacterized protein LOC106129917 [Amyelois transitella]
	506	Novel01842	7.49688	32.6458	-2.1225	0.014055	0.38418	chr21	601766	606097	1536	gi|641667928|ref|XP_008184270.1|	PREDICTED: uncharacterized protein LOC100165998 [Acyrthosiphon pisum]
	507	Novel01844	32.8999	11.9501	1.4611	0.030625	0.57038	chr21	752196	754802	2563	gi|914571875|gb|KOB74891.1|	Vacuolar protein sorting-associated protein 13C [Operophtera brumata]
	508	Novel01880	19.1747	4.28903	2.1605	0.026011	0.53071	chr21	19044475	19054363	2290	gi|913324955|ref|XP_013193826.1|	PREDICTED: uncharacterized protein LOC106137527 [Amyelois transitella]
	509	Novel01891	943.987	354.465	1.4131	0.0042104	0.20668	chr21	21273361	21280655	7162	gi|910321926|ref|XP_013163939.1|	PREDICTED: alanine/arginine aminopeptidase-like [Papilio xuthus]
	510	Novel01923	101.317	39.6844	1.3522	0.0016414	0.11583	chr21	10580232	10583783	1146	-	-
	511	Novel01980	57.1862	9.87173	2.5343	5.783e-06	0.0019854	chr22	7169212	7176844	7605	gi|1009577798|ref|XP_015920468.1|	uncharacterized protein LOC107449455 [Parasteatoda tepidariorum]
	512	Novel01998	153.805	28.3795	2.4382	0.033715	0.59046	chr22	15128827	15132819	3993	-	-
	513	Novel02012	50.698	2.96575	4.0955	0.0010252	0.089353	chr22	18036898	18039940	1847	gi|930667911|gb|KPJ08955.1|	Cytochrome P450 4C1 [Papilio machaon]
	514	Novel02016	247.536	75.8904	1.7056	7.7422e-05	0.013713	chr22	19951198	19958655	2321	gi|910343634|ref|XP_013175596.1|	PREDICTED: FACT complex subunit spt16-like [Papilio xuthus]
	515	Novel02017	1748.03	348.184	2.3278	0.0098418	0.32103	chr22	20092919	20099257	458	gi|910312387|ref|XP_013169657.1|	PREDICTED: uncharacterized protein ECU03_1610-like [Papilio xuthus]
	516	Novel02018	305.362	115.791	1.399	0.025911	0.53071	chr22	20102420	20104962	2543	gi|910343606|ref|XP_013175580.1|	PREDICTED: T-complex protein 1 subunit alpha-like [Papilio xuthus]
	517	Novel02021	8.79307	44.6967	-2.3457	0.00027291	0.034775	chr22	106157	114776	1594	gi|313238136|emb|CBY13234.1|	unnamed protein product, partial [Oikopleura dioica]
	518	Novel02061	206.08	102.438	1.0085	0.044922	0.6636	chr22	14469793	14501850	988	gi|909565937|ref|XP_013138309.1|	PREDICTED: retinaldehyde-binding protein 1-like [Papilio polytes]
	519	Novel02069	0	17.8856	-15	0.0023515	0.14263	chr22	16573132	16573615	484	-	-
	520	Novel02071	765.075	363.87	1.0722	0.028474	0.55058	chr22	16917320	16936000	3868	gi|909556223|ref|XP_013149644.1|	PREDICTED: facilitated trehalose transporter Tret1-like [Papilio polytes]
	521	Novel02080	58.4202	27.0098	1.113	0.030522	0.56976	chr22	18573870	18576498	2355	gi|827556832|ref|XP_012549733.1|	uncharacterized protein LOC105842278, partial [Bombyx mori]
	522	Novel02103	40.9551	17.5751	1.2205	0.031572	0.57809	chr23	6032855	6035744	2698	gi|914544864|gb|KOB58244.1|	Uncharacterized protein OBRU01_25365 [Operophtera brumata]
	523	Novel02105	17.4097	39.0558	-1.1656	0.043795	0.65876	chr23	6085928	6094037	2230	gi|943960359|ref|XP_014362747.1|	PREDICTED: uncharacterized protein LOC106714265 [Papilio machaon]
	524	Novel02106	20.9961	43.4628	-1.0497	0.047398	0.67693	chr23	6259354	6270675	5331	gi|2133676|pir||S70430	hypothetical protein 4 - fruit fly (Drosophila melanogaster) retrotransposon mgd1
	525	Novel02111	19.3453	5.98085	1.6936	0.047515	0.67693	chr23	10579256	10580287	652	-	-
	526	Novel02149	194.841	414.28	-1.0883	0.028173	0.54655	chr23	9944935	9965941	1812	gi|456005210|gb|AGG36457.1|	glycosyltransferase 2 [Chilo suppressalis]
	527	Novel02165	139.837	50.0427	1.4825	6.5893e-05	0.012197	chr23	18630054	18636212	6138	gi|910333377|ref|XP_013170075.1|	PREDICTED: uncharacterized protein LOC106119578 [Papilio xuthus]
	528	Novel02176	5.0419	18.1856	-1.8508	0.042387	0.64965	chr24	3911511	3919824	7827	gi|913301654|ref|XP_013200101.1|	PREDICTED: zinc finger protein 579 [Amyelois transitella]
	529	Novel02202	7.46222	0.351618	4.4075	0.025564	0.52834	chr24	831550	832207	658	-	-
	530	Novel02242	71.8598	27.4407	1.3889	0.019457	0.45107	chr25	398023	399087	804	gi|914576778|gb|KOB78598.1|	Uncharacterized protein OBRU01_02090 [Operophtera brumata]
	531	Novel02253	16088.9	38772.7	-1.269	0.0071001	0.27398	chr25	3875669	3881888	3044	gi|34099638|gb|AAQ57129.1|	endonuclease and reverse transcriptase-like protein [Bombyx mori]
	532	Novel02278	305.396	101.23	1.593	0.029257	0.55887	chr25	15682723	15692285	2501	gi|910321268|ref|XP_013163559.1|	PREDICTED: uncharacterized protein LOC106114787 [Papilio xuthus]
	533	Novel02279	1245.4	546.091	1.1894	0.013394	0.37656	chr25	15707669	15737418	4402	gi|910316756|ref|XP_013182710.1|	PREDICTED: 26S protease regulatory subunit 4 homolog [Papilio xuthus]
	534	Novel02298	378.889	159.865	1.2449	0.013873	0.38156	chr25	15530402	15534788	3679	gi|910343612|ref|XP_013175583.1|	PREDICTED: DNA-directed RNA polymerase II subunit RPB1-like [Papilio xuthus]
	535	Novel02355	44.5546	3.16457	3.8155	1.0762e-07	9.0773e-05	chr26	9015271	9044348	3494	gi|4521269|dbj|BAA76304.1|	endonuclease and reverse transcriptase-like protein [Bombyx mori]
	536	Novel02381	28.4237	66.0067	-1.2155	0.010237	0.32962	chr26	12170913	12209792	1656	gi|910341168|ref|XP_013174285.1|	PREDICTED: leucine-rich repeat serine/threonine-protein kinase 1 [Papilio xuthus]
	537	Novel02384	41.4906	105.821	-1.3508	0.0039974	0.20118	chr26	12399840	12410945	2762	gi|913328395|ref|XP_013195706.1|	PREDICTED: leucine-rich repeat serine/threonine-protein kinase 1, partial [Amyelois transitella]
	538	Novel02388	504.585	1099.82	-1.1241	0.0029005	0.16258	chr26	12787934	12791014	2452	gi|930663119|gb|KPJ04725.1|	hypothetical protein RR46_01214 [Papilio xuthus]
	539	Novel02393	30.1552	9.55814	1.6576	0.014265	0.38639	chr26	13599493	13599898	406	-	-
	540	Novel02401	143.893	32.5539	2.1441	0.0054489	0.24059	chr26	15137976	15141420	3445	gi|910353587|ref|XP_013180808.1|	PREDICTED: uncharacterized protein LOC106127269 [Papilio xuthus]
	541	Novel02407	25.2607	3.66368	2.7855	0.00098911	0.08716	chr26	402111	406672	1813	gi|943969399|ref|XP_014366481.1|	PREDICTED: RNA-directed DNA polymerase from mobile element jockey-like isoform X2 [Papilio machaon]
	542	Novel02461	22.1007	1.54865	3.835	0.044695	0.66268	chr26	8543963	8551947	1224	gi|12698289|dbj|BAB21761.1|	polyprotein, partial [Bombyx mori]
	543	Novel02475	35.0523	14.2368	1.2999	0.028829	0.55314	chr26	10018884	10020762	1608	gi|768431324|ref|XP_011556933.1|	PREDICTED: uncharacterized protein LOC105387844 [Plutella xylostella]
	544	Novel02504	25.0985	7.8642	1.6742	0.031428	0.57625	chr27	4675	6771	1323	-	-
	545	Novel02507	160.934	44.3459	1.8596	0.0002456	0.03234	chr27	215033	216773	1741	gi|826408669|ref|XP_012527474.1|	uncharacterized protein K02A2.6-like, partial [Monomorium pharaonis]
	546	Novel02524	30.1938	10.1667	1.5704	0.01916	0.44771	chr27	4462110	4474386	1604	-	-
	547	Novel02575	34.2931	9.50122	1.8517	0.0066281	0.265	chr27	13229318	13233335	3984	gi|943952656|ref|XP_014359197.1|	PREDICTED: RNA-directed DNA polymerase from mobile element jockey-like [Papilio machaon]
	548	Novel02582	91.8694	10.3152	3.1548	2.3195e-07	0.00015216	chr27	14322595	14323545	811	-	-
	549	Novel02585	58.6836	25.491	1.203	0.047686	0.67693	chr27	14489900	14495709	3282	gi|910321440|ref|XP_013163660.1|	PREDICTED: uncharacterized protein LOC106114882 [Papilio xuthus]
	550	Novel02611	127.401	57.7685	1.141	0.0062699	0.25984	chr27	3927259	3931191	900	gi|193613112|ref|XP_001945654.1|	PREDICTED: zinc finger protein 271-like [Acyrthosiphon pisum]
	551	Novel02618	90.5334	22.6726	1.9975	0.011652	0.3516	chr27	5737038	5746441	3755	gi|943963559|ref|XP_014364079.1|	PREDICTED: uncharacterized protein K02A2.6-like [Papilio machaon]
	552	Novel02628	52.1144	0	15	0.0039673	0.20077	chr27	7745809	7769284	1420	gi|768445674|ref|XP_011564749.1|	PREDICTED: zinc finger protein 878-like [Plutella xylostella]
	553	Novel02631	176.187	69.2626	1.347	0.0015665	0.11143	chr27	8292718	8293511	452	gi|291222303|ref|XP_002731158.1|	PREDICTED: zinc finger protein 85-like [Saccoglossus kowalevskii]
	554	Novel02661	286.299	91.2948	1.6489	0.013381	0.37656	chr27	14229440	14232050	2590	gi|910314850|ref|XP_013181659.1|	PREDICTED: polar tube protein 3-like, partial [Papilio xuthus]
	555	Novel02677	6927.89	2323.54	1.5761	0.03391	0.59173	chr28	2443401	2447536	4136	gi|913296718|ref|XP_013185551.1|	PREDICTED: uncharacterized protein LOC106131105 [Amyelois transitella]
	556	Novel02730	32.1999	120.499	-1.9039	1.6128e-05	0.0044587	chr28	10558306	10561764	3295	gi|768446090|ref|XP_011564974.1|	PREDICTED: uncharacterized protein LOC105394760 [Plutella xylostella]
	557	Novel02733	0	9.74224	-15	0.038254	0.61912	chr28	11090268	11090424	157	-	-
	558	Novel02742	360.656	133.154	1.4375	0.0097931	0.32103	chr28	13108703	13137460	1399	gi|910321898|ref|XP_013163923.1|	PREDICTED: uncharacterized protein LOC106115146 [Papilio xuthus]
	559	Novel02754	68.8979	13.0743	2.3977	2.6569e-06	0.0011205	chr28	2405992	2407036	793	-	-
	560	Novel02763	41.0464	0	15	0.00071315	0.071045	chr28	4547747	4548964	1193	-	-
	561	Novel02767	149.827	41.5205	1.8514	0.030409	0.56976	chr28	5812639	5817435	3245	gi|930676006|gb|KPJ16236.1|	Retrovirus-related Pol polyprotein from transposon TNT 1-94 [Papilio machaon]
	562	Novel02782	242.755	112.701	1.107	0.0009329	0.083876	chr28	8993630	8998648	5019	gi|1000186815|gb|KXJ68066.1|	hypothetical protein RP20_CCG006108 [Aedes albopictus]
	563	Novel02812	21.9473	4.00467	2.4543	0.04791	0.67693	chr29	2893462	2900244	644	-	-
	564	Novel02838	95.4619	207.283	-1.1186	0.013128	0.37566	chr29	1939928	1949613	6540	gi|768408209|ref|XP_011563990.1|	PREDICTED: uncharacterized protein LOC105393840 [Plutella xylostella]
	565	Novel02868	23.9831	0	15	0.011798	0.3518	chr3	4313358	4323473	1481	gi|190702380|gb|ACE75273.1|	retroelement polyprotein [Glyptapanteles flavicoxis]
	566	Novel02873	2.14533	13.186	-2.6197	0.019599	0.45259	chr3	6832398	6832917	520	gi|913304727|ref|XP_013201290.1|	PREDICTED: aspartate aminotransferase, mitochondrial-like isoform X2 [Amyelois transitella]
	567	Novel02897	53.4012	18.0907	1.5616	0.0044672	0.21386	chr3	15118130	15122343	3953	gi|4239843|dbj|BAA74713.1|	Yokozuna [Bombyx mori]
	568	Novel02928	3585.76	24.578	7.1888	4.5683e-94	8.0913e-90	chr3	28726834	28727821	889	gi|930667184|gb|KPJ08272.1|	Actin-5C [Papilio machaon]
	569	Novel02938	94.635	19.7785	2.2584	1.5914e-05	0.0044587	chr3	32263863	32264881	1019	-	-
	570	Novel02961	131.459	33.7937	1.9598	1.8002e-06	0.00088224	chr3	11974264	11976116	1853	-	-
	571	Novel02982	167.367	57.6141	1.5385	5.3146e-05	0.010344	chr3	19968304	19975132	4281	gi|641658099|ref|XP_008180596.1|	PREDICTED: zinc finger protein 271-like [Acyrthosiphon pisum]
	572	Novel02990	348.507	145.076	1.2644	0.02074	0.46559	chr3	22396898	22409966	9793	gi|861613110|gb|KMQ85605.1|	reverse transcriptase [Lasius niger]
	573	Novel03053	31.1429	9.15073	1.7669	0.0092038	0.3135	chr4	16077434	16079151	1311	gi|910349886|ref|XP_013178986.1|	PREDICTED: uncharacterized protein LOC106126064 [Papilio xuthus]
	574	Novel03086	872.302	319.536	1.4489	0.027026	0.54273	chr4	31726620	31731360	1261	gi|910321912|ref|XP_013163931.1|	PREDICTED: uncharacterized protein LOC106115154 [Papilio xuthus]
	575	Novel03087	472.048	225.57	1.0654	0.011891	0.35278	chr4	32054006	32062333	2759	gi|910321502|ref|XP_013163697.1|	PREDICTED: condensin complex subunit 2-like [Papilio xuthus]
	576	Novel03166	16.2929	49.8993	-1.6148	0.0090857	0.31319	chr5	610495	611365	810	-	-
	577	Novel03169	18.9764	4.65226	2.0282	0.019525	0.45147	chr5	1233061	1233662	370	-	-
	578	Novel03192	8999.31	3628.64	1.3104	0.0020193	0.13296	chr5	10298688	10308782	4185	-	-
	579	Novel03219	42.0937	13.3745	1.6541	0.0049136	0.22672	chr5	21684450	21699618	923	gi|668728225|gb|AIH07599.1|	glutathione S-transferase zeta 2 [Spodoptera litura]
	580	Novel03243	87.4729	17.2961	2.3384	0.0013767	0.10333	chr5	31498473	31502599	3970	gi|910314830|ref|XP_013181648.1|	PREDICTED: polar tube protein 3-like [Papilio xuthus]
	581	Novel03247	19.9556	6.01972	1.729	0.042407	0.64965	chr5	966155	971754	849	-	-
	582	Novel03261	629.671	176.49	1.835	0.023069	0.49467	chr5	10110950	10112202	943	-	-
	583	Novel03263	1020.95	354.892	1.5245	0.02806	0.54655	chr5	10269764	10270866	939	-	-
	584	Novel03264	3386	922.599	1.8758	0.013006	0.37517	chr5	10271554	10273164	1211	gi|930681186|gb|KPJ20726.1|	hypothetical protein RR46_00012 [Papilio xuthus]
	585	Novel03265	8219.35	1953.98	2.0726	0.0036287	0.18793	chr5	10276022	10277412	1084	-	-
	586	Novel03266	977.633	225.354	2.1171	0.0077785	0.28754	chr5	10283469	10287370	2049	-	-
	587	Novel03268	166.954	27.5993	2.5967	0.026797	0.54	chr5	10312841	10315755	1221	-	-
	588	Novel03274	6.34416	21.3365	-1.7498	0.031969	0.58004	chr5	12149715	12151665	1914	gi|768412259|ref|XP_011568133.1|	PREDICTED: uncharacterized protein LOC105397811 [Plutella xylostella]
	589	Novel03300	916.467	377.753	1.2786	2.0578e-05	0.0054399	chr5	21764568	21774407	4745	gi|913306073|ref|XP_013183450.1|	PREDICTED: uncharacterized protein LOC106129437 [Amyelois transitella]
	590	Novel03309	517.079	232.432	1.1536	0.00026347	0.034063	chr5	24168093	24178410	2344	gi|913306135|ref|XP_013183484.1|	PREDICTED: uncharacterized protein LOC106129462 isoform X2 [Amyelois transitella]
	591	Novel03318	18.5161	1.38438	3.7415	0.018362	0.44232	chr5	27640415	27642220	1526	gi|298204323|gb|ADI61810.1|	endonuclease-reverse transcriptase [Bombyx mori]
	592	Novel03332	68.2836	19.3858	1.8165	0.00048062	0.052548	chr6	789092	789598	402	-	-
	593	Novel03333	35.9389	5.90396	2.6058	0.0002935	0.036609	chr6	793926	794646	634	-	-
	594	Novel03336	119.315	19.5343	2.6107	5.2697e-07	0.00031112	chr6	2611631	2613352	1185	gi|391657|dbj|BAA01703.1|	unnamed protein product [Drosophila simulans]
	595	Novel03367	0.997031	11.7531	-3.5593	0.010244	0.32962	chr6	14315415	14343031	1165	gi|943946571|ref|XP_014356450.1|	PREDICTED: uncharacterized protein LOC106709215 isoform X2 [Papilio machaon]
	596	Novel03387	21682.7	10515.3	1.0441	0.0085047	0.30248	chr6	20086988	20087916	929	gi|768415499|ref|XP_011548302.1|	PREDICTED: uncharacterized protein LOC105380433 [Plutella xylostella]
	597	Novel03406	65.1265	17.4286	1.9018	0.00014326	0.022248	chr6	29373800	29387214	2522	gi|910314814|ref|XP_013181639.1|	PREDICTED: putative ATP-dependent RNA helicase C550.03c [Papilio xuthus]
	598	Novel03410	172.864	58.5673	1.5615	0.00036803	0.04317	chr6	29517574	29519562	1899	gi|910316614|ref|XP_013182628.1|	PREDICTED: probable cell division control protein 7 homolog 1 [Papilio xuthus]
	599	Novel03411	173.076	55.8729	1.6312	3.8224e-05	0.0088289	chr6	29694832	29721703	3231	gi|910343469|ref|XP_013175504.1|	PREDICTED: uncharacterized protein LOC106123637 [Papilio xuthus]
	600	Novel03465	77.9918	38.2976	1.0261	0.021574	0.4741	chr6	16048114	16049437	870	gi|909580347|ref|XP_013146112.1|	PREDICTED: uncharacterized protein LOC106109243 [Papilio polytes]
	601	Novel03497	94.8651	15.8431	2.582	0.001114	0.093511	chr6	21301190	21322842	2289	-	-
	602	Novel03501	17.4456	2.35088	2.8916	0.033371	0.58953	chr6	22073883	22075579	1051	gi|298204327|gb|ADI61812.1|	endonuclease-reverse transcriptase [Bombyx mori]
	603	Novel03512	12.7703	2.2298	2.5178	0.030932	0.57318	chr6	29317811	29319443	1531	-	-
	604	Novel03513	545.607	258.323	1.0787	0.034645	0.59491	chr6	29363425	29383317	9176	gi|910316500|ref|XP_013182564.1|	PREDICTED: uncharacterized protein LOC106128646 [Papilio xuthus]
	605	Novel03540	7.64832	60.5327	-2.9845	0.025826	0.53071	chr7	10749760	10753139	1616	gi|913325476|ref|XP_013194101.1|	PREDICTED: uncharacterized protein LOC106137743 [Amyelois transitella]
	606	Novel03580	69.1307	23.8738	1.5339	0.0019692	0.13091	chr7	29039330	29042112	2104	gi|4239843|dbj|BAA74713.1|	Yokozuna [Bombyx mori]
	607	Novel03587	39.1348	108.708	-1.4739	0.00038523	0.044889	chr7	241015	242436	1381	-	-
	608	Novel03589	376.799	112.312	1.7463	2.545e-08	2.8173e-05	chr7	935797	971632	4194	gi|910314483|ref|XP_013181016.1|	PREDICTED: U4/U6.U5 tri-snRNP-associated protein 1 [Papilio xuthus]
	609	Novel03593	14.6175	3.03202	2.2693	0.025638	0.52864	chr7	7711228	7712825	877	gi|641678017|ref|XP_008188002.1|	PREDICTED: general transcription factor II-I repeat domain-containing protein 2-like [Acyrthosiphon pisum]
	610	Novel03594	43.0636	7.6675	2.4896	0.012508	0.36439	chr7	7738895	7746842	905	gi|768451927|ref|XP_011568182.1|	PREDICTED: uncharacterized protein LOC105397870 [Plutella xylostella]
	611	Novel03608	96.1995	27.4832	1.8075	0.025322	0.5258	chr7	13141624	13143022	1316	gi|665806291|ref|XP_008551381.1|	PREDICTED: uncharacterized protein LOC103573902 [Microplitis demolitor]
	612	Novel03613	1287.49	503.719	1.3539	1.0631e-06	0.00057062	chr7	15014852	15035612	4471	gi|913331847|ref|XP_013197518.1|	PREDICTED: ATP-dependent DNA helicase Q5-like [Amyelois transitella]
	613	Novel03643	129.629	47.3648	1.4525	0.00016311	0.023877	chr8	1816939	1819119	885	gi|768419085|ref|XP_011550243.1|	PREDICTED: THAP domain-containing protein 2-like [Plutella xylostella]
	614	Novel03652	337.752	159.639	1.0811	0.00045263	0.050106	chr8	6007952	6011511	1392	gi|913307902|ref|XP_013184459.1|	PREDICTED: proton-coupled folate transporter-like [Amyelois transitella]
	615	Novel03694	2570.76	5297.69	-1.0432	0.018625	0.44339	chr8	22740796	22754791	11246	-	-
	616	Novel03712	212.169	105.202	1.0121	0.010781	0.33798	chr8	30129364	30131953	2590	gi|910329636|ref|XP_013168083.1|	PREDICTED: ADP,ATP carrier protein 1-like [Papilio xuthus]
	617	Novel03761	0	14.0332	-15	0.0042125	0.20668	chr9	3032148	3034017	1154	gi|930664836|gb|KPJ05967.1|	Endoplasmic reticulum aminopeptidase 2 [Papilio machaon]
	618	Novel03766	227.777	104.602	1.1227	0.0009493	0.084919	chr9	7525973	7558537	2779	gi|913318284|ref|XP_013190163.1|	PREDICTED: serum response factor homolog A [Amyelois transitella]
	619	Novel03805	838.469	299.333	1.486	0.0035643	0.18568	chr9	28609205	28613356	4131	gi|910312362|ref|XP_013169459.1|	PREDICTED: ATP-dependent rRNA helicase SPB4-like [Papilio xuthus]
	620	Novel03815	19.7905	4.79444	2.0454	0.019692	0.45332	chr9	3120498	3148144	2097	gi|302403441|gb|ADL38969.1|	aminopeptidase N2 [Diatraea saccharalis]
	621	Novel03832	37.7268	16.4718	1.1956	0.039878	0.62748	chr9	13731234	13735981	4700	-	-
	622	Novel03841	9.1813	30.5145	-1.7327	0.011112	0.34469	chr9	19777741	19815760	1045	gi|913318298|ref|XP_013190170.1|	PREDICTED: uncharacterized protein LOC106134622 [Amyelois transitella]
	623	Novel03850	9.89407	0	15	0.013751	0.38055	chr9	26335982	26337976	1720	gi|298204323|gb|ADI61810.1|	endonuclease-reverse transcriptase [Bombyx mori]
	624	Novel03852	326.854	105.601	1.63	0.017917	0.43973	chr9	28503882	28510769	6849	gi|910321268|ref|XP_013163559.1|	PREDICTED: uncharacterized protein LOC106114787 [Papilio xuthus]
	625	Novel03870	109.411	44.1404	1.3096	0.022412	0.4841	scaffold10961.len1704	2	1704	987	gi|1028668949|ref|XP_016663536.1|	PREDICTED: zinc finger protein 271-like [Acyrthosiphon pisum]
	626	Novel03895	140.055	37.7031	1.8932	0.0012985	0.10112	scaffold1324.len39835	33135	35613	2440	gi|943966515|ref|XP_014365302.1|	PREDICTED: non-classical arabinogalactan protein 31-like, partial [Papilio machaon]
	627	Novel03922	1318.57	613.329	1.1042	0.00029594	0.036655	scaffold143.len1607457_2_3	70618	75299	3779	gi|910353875|ref|XP_013180972.1|	PREDICTED: polycomb group protein Psc-like [Papilio xuthus]
	628	Novel03925	167.009	384.782	-1.2041	0.011821	0.35189	scaffold149.len1531531_1_2	1338	7786	1810	-	-
	629	Novel03938	1111.75	335.158	1.7299	8.1426e-10	1.6025e-06	scaffold155.len1452915_2_3	2045	17197	7048	gi|913318190|ref|XP_013190111.1|	PREDICTED: centromere-associated protein E-like isoform X1 [Amyelois transitella]
	630	Novel03953	15.4265	3.75105	2.04	0.042817	0.65157	scaffold17.len4986324_7_8	23697	26360	914	gi|913305579|ref|XP_013183181.1|	PREDICTED: uncharacterized protein LOC106129228 [Amyelois transitella]
	631	Novel03954	24.0549	61.0827	-1.3444	0.016289	0.41935	scaffold17035.len941	2	967	943	-	-
	632	Novel03955	25.4862	6.9809	1.8682	0.015463	0.40634	scaffold172.len1300397_1_2	24828	28029	2985	gi|913313851|ref|XP_013187722.1|	PREDICTED: uncharacterized protein LOC106132748 [Amyelois transitella]
	633	Novel03969	28.6711	9.27712	1.6279	0.015944	0.41407	scaffold1748.len31366	414	2526	1777	-	-
	634	Novel03984	26.4853	9.41286	1.4925	0.045137	0.66456	scaffold188.len1168148_1_2	76480	79383	1807	gi|943952656|ref|XP_014359197.1|	PREDICTED: RNA-directed DNA polymerase from mobile element jockey-like [Papilio machaon]
	635	Novel03997	1403.1	639.41	1.1338	0.011937	0.35298	scaffold191.len1152709_3	16230	49624	3029	gi|910335671|ref|XP_013171315.1|	PREDICTED: T-complex protein 1 subunit zeta-like [Papilio xuthus]
	636	Novel04010	15.6267	73.397	-2.2317	0.037205	0.61357	scaffold204.len1092386_1_2	263532	264759	1206	-	-
	637	Novel04011	5.55974	23.8749	-2.1024	0.011646	0.3516	scaffold205.len1091610_1_2	6698	12217	893	-	-
	638	Novel04027	37.6932	76.2532	-1.0165	0.023529	0.50031	scaffold22.len4589509_1_2	3005	9586	475	gi|943959549|ref|XP_014362399.1|	PREDICTED: ubiquitin thioesterase trabid [Papilio machaon]
	639	Novel04064	19.6342	5.72808	1.7772	0.044009	0.65876	scaffold233.len890480_1_2	105031	109100	3286	gi|1059382939|ref|XP_017786284.1|	PREDICTED: zinc finger MYM-type protein 1-like isoform X1 [Nicrophorus vespilloides]
	640	Novel04086	7.78365	27.3405	-1.8125	0.010756	0.33798	scaffold2536.len16804	6391	7401	771	-	-
	641	Novel04150	4134.38	2047.12	1.0141	0.028156	0.54655	scaffold311.len588116_1_2	51071	64915	12409	gi|910343503|ref|XP_013175522.1|	PREDICTED: chromodomain-helicase-DNA-binding protein 8-like [Papilio xuthus]
	642	Novel04152	3967.68	1510.41	1.3934	0.02118	0.47092	scaffold311.len588116_1_2	31437	44506	13031	gi|910316690|ref|XP_013182671.1|	PREDICTED: uncharacterized protein LOC106128757 [Papilio xuthus]
	643	Novel04153	50.5798	15.1716	1.7372	0.0017961	0.1233	scaffold311.len588116_1_2	82307	92561	2517	gi|910318048|ref|XP_013161829.1|	PREDICTED: uncharacterized protein LOC106113546 [Papilio xuthus]
	644	Novel04176	242.356	113.075	1.0999	0.0012094	0.098189	scaffold35.len3613038_2_3	1	992	774	gi|512920485|ref|XP_004929644.1|	G patch domain and KOW motifs-containing protein isoform X2 [Bombyx mori]
	645	Novel04186	134.953	292.048	-1.1138	0.0021668	0.13767	scaffold38.len3557774_1_2	135949	154151	3214	gi|827561552|ref|XP_012551564.1|	uncharacterized protein LOC105842524 [Bombyx mori]
	646	Novel04194	573.551	276.792	1.0511	0.031974	0.58004	scaffold384.len333002_1_2	51453	83667	2742	gi|910315260|ref|XP_013181894.1|	PREDICTED: probable lysine--tRNA ligase, cytoplasmic [Papilio xuthus]
	647	Novel04197	115.421	41.5646	1.4735	0.024243	0.51186	scaffold384.len333002_1_2	104395	106900	2414	gi|910315192|ref|XP_013181855.1|	PREDICTED: DNA replication licensing factor MCM7-like [Papilio xuthus]
	648	Novel04208	207.135	99.9923	1.0507	0.012859	0.37277	scaffold395.len316456_1_2	75596	79470	2149	gi|913318854|ref|XP_013190476.1|	PREDICTED: ribonuclease UK114-like [Amyelois transitella]
	649	Novel04211	92.7943	877.647	-3.2415	1.3322e-07	0.00010725	scaffold396.len315274_1_2	41177	75170	4300	gi|913299961|ref|XP_013198284.1|	PREDICTED: Down syndrome cell adhesion molecule-like protein Dscam2 [Amyelois transitella]
	650	Novel04221	63.3259	17.3331	1.8693	0.033688	0.59046	scaffold419.len264765_1_2	87640	89879	1991	-	-
	651	Novel04222	1125.03	389.524	1.5302	0.0024358	0.14625	scaffold419.len264765_1_2	124296	132929	8634	gi|910312197|ref|XP_013168306.1|	PREDICTED: DNA topoisomerase 3-alpha-like [Papilio xuthus]
	652	Novel04223	1537.8	618.638	1.3137	0.0040871	0.20334	scaffold419.len264765_1_2	147532	158229	3383	gi|910312199|ref|XP_013168319.1|	PREDICTED: 60S acidic ribosomal protein P0-like [Papilio xuthus]
	653	Novel04231	14.3266	0.609563	4.5548	0.00128	0.10084	scaffold43.len3429342_4_5	54644	56025	1117	-	-
	654	Novel04243	285.599	113.485	1.3315	0.0094151	0.31643	scaffold444.len221024_1_2	46988	49904	2767	gi|910316898|ref|XP_013182791.1|	PREDICTED: uncharacterized protein LOC106128875 [Papilio xuthus]
	655	Novel04245	956.361	289.406	1.7245	0.0012449	0.099773	scaffold449.len216252_1_2	20117	26185	3961	gi|910314944|ref|XP_013181713.1|	PREDICTED: alanine/arginine aminopeptidase-like [Papilio xuthus]
	656	Novel04246	224.146	74.3539	1.592	0.03653	0.60646	scaffold449.len216252_1_2	26258	29648	3223	gi|1061127398|ref|XP_017888660.1|	protein ZBED8-like [Ceratina calcarata]
	657	Novel04248	488.212	213.293	1.1947	0.047329	0.67659	scaffold449.len216252_1_2	52938	60751	7752	gi|115707230|ref|XP_799223.2|	PREDICTED: probable phospholipid-transporting ATPase IIA [Strongylocentrotus purpuratus]
	658	Novel04261	1411.37	198.874	2.8272	0.00058749	0.060851	scaffold464.len198180_1_2	62543	64461	1376	gi|910321652|ref|XP_013163784.1|	PREDICTED: clumping factor A-like [Papilio xuthus]
	659	Novel04262	1492.67	571.473	1.3851	0.0096716	0.32062	scaffold464.len198180_1_2	65554	69124	3571	gi|910321392|ref|XP_013163632.1|	PREDICTED: fructose-bisphosphate aldolase-like [Papilio xuthus]
	660	Novel04265	1178.05	562.494	1.0665	0.02216	0.481	scaffold464.len198180_2	20816	31257	3431	gi|910321352|ref|XP_013163608.1|	PREDICTED: uncharacterized protein LOC106114837 [Papilio xuthus]
	661	Novel04288	112.251	47.035	1.2549	0.026459	0.53559	scaffold511.len151682_1	49625	50922	1254	gi|389614643|dbj|BAM20356.1|	unknown protein, partial [Papilio polytes]
	662	Novel04304	202.807	83.3447	1.2829	0.00062109	0.063588	scaffold527.len141077_1	45226	48770	3512	gi|910314858|ref|XP_013181663.1|	PREDICTED: uncharacterized protein LOC106127921 [Papilio xuthus]
	663	Novel04306	84.6912	30.8287	1.4579	0.00081735	0.076945	scaffold527.len141077_1_2	28991	31983	2857	gi|910335501|ref|XP_013171216.1|	PREDICTED: uncharacterized protein LOC106120415 [Papilio xuthus]
	664	Novel04311	546.259	214.845	1.3463	0.0030715	0.16695	scaffold557.len123879	116700	117541	812	gi|910316430|ref|XP_013182525.1|	PREDICTED: uncharacterized protein DKFZp434B061-like [Papilio xuthus]
	665	Novel04331	51.6099	21.485	1.2643	0.01945	0.45107	scaffold70.len2583446_5_6	9103	10646	1313	gi|913326699|ref|XP_013194772.1|	PREDICTED: uncharacterized protein LOC106138223 [Amyelois transitella]
	666	Novel04350	2139.98	920.784	1.2167	0.026002	0.53071	scaffold82.len2475306_4_5	151829	163576	2452	gi|910353595|ref|XP_013180813.1|	PREDICTED: elongation factor 1-alpha-like [Papilio xuthus]
	667	Novel04352	29.4388	4.78913	2.6199	0.017238	0.43003	scaffold832.len64514	28889	34935	1760	gi|910316740|ref|XP_013182700.1|	PREDICTED: ATP-dependent RNA helicase ddx54-like [Papilio xuthus]
	668	Novel04354	1471.7	268.821	2.4528	9.9946e-05	0.017187	scaffold832.len64514	26458	31249	4672	gi|910341743|ref|XP_013174596.1|	PREDICTED: GATA zinc finger domain-containing protein 14-like [Papilio xuthus]
	669	Novel04355	889.193	182.062	2.2881	4.4592e-05	0.0093544	scaffold832.len64514	36939	45831	6315	gi|910316738|ref|XP_013182699.1|	PREDICTED: uncharacterized protein LOC106128784 [Papilio xuthus]
	670	Novel04366	218.243	84.2677	1.3729	0.01231	0.36039	scaffold843.len63061	13	25415	1450	gi|910335677|ref|XP_013171318.1|	PREDICTED: chromosome partition protein Smc-like [Papilio xuthus]
	671	Novel04367	1041.76	392.472	1.4084	0.006486	0.26349	scaffold843.len63061	25573	36848	11201	gi|910317110|ref|XP_013161311.1|	PREDICTED: cell division control protein 48-like [Papilio xuthus]
	672	Novel04368	478.029	199.658	1.2596	0.010777	0.33798	scaffold843.len63061	30575	46230	5602	gi|910317096|ref|XP_013161302.1|	PREDICTED: coatomer subunit alpha-like [Papilio xuthus]
	673	Novel04370	850.446	418.514	1.0229	0.03056	0.56976	scaffold870.len60428	37622	59904	825	gi|910343495|ref|XP_013175518.1|	PREDICTED: solute carrier family 2, facilitated glucose transporter member 3-like [Papilio xuthus]
	674	Novel04371	339.213	159.83	1.0857	0.036489	0.60646	scaffold872.len60045	42927	46776	2426	gi|910335517|ref|XP_013171225.1|	PREDICTED: uncharacterized protein LOC106120424 [Papilio xuthus]
Ced_36h vs Hex_36h	1	Csup000010	132.839	5.36446	4.6301	8.8429e-05	0.090557	scaffold223.len959084_2_3	64484	65134	207	-	-
	2	Csup000076	53.8626	19.3695	1.4755	0.041827	1	chr27	3400134	3418926	1719	gi|909549524|ref|XP_013134706.1|	PREDICTED: possible lysine-specific histone demethylase 1-like isoform X2 [Papilio polytes]
	3	Csup000086	7.45428	0	15	0.049093	1	chr27	5790598	5791461	495	-	-
	4	Csup000259	15.4127	0.703849	4.4527	0.014928	1	chr27	3746641	3761048	1020	-	-
	5	Csup000419	46.7844	9.81711	2.2527	0.045212	1	scaffold188.len1168148_1_2	63636	68130	4326	gi|913301778|ref|XP_013200150.1|	PREDICTED: chorion class B protein M2410-like [Amyelois transitella]
	6	Csup000444	6.92986	33.2409	-2.2621	0.016584	1	scaffold15.len5230092_3_4	1239	19322	1290	gi|943978663|ref|XP_014370278.1|	PREDICTED: leucine-rich repeat-containing protein 70 [Papilio machaon]
	7	Csup000501	0	10.9432	-15	0.024632	1	scaffold141.len1616442_2_3	43375	57397	2407	gi|23268685|gb|AAN16469.1|	receptor guanylyl cyclase GC-II [Manduca sexta]
	8	Csup000666	679.344	329.274	1.0449	0.010756	1	chr10	7013279	7033416	4314	gi|215764931|dbj|BAG86629.1|	globin [Samia ricini]
	9	Csup000694	1154.74	471.432	1.2925	0.036143	1	chr10	19895537	19904720	489	gi|1026572808|gb|OAD59955.1|	hypothetical protein WN48_07866 [Eufriesea mexicana]
	10	Csup000726	1224.26	440.997	1.4731	0.035002	1	chr10	12265533	12290825	5331	gi|913301445|ref|XP_013200018.1|	PREDICTED: protein dimmed-like [Amyelois transitella]
	11	Csup000778	123.223	52.656	1.2266	0.022514	1	chr10	12235162	12243187	625	-	-
	12	Csup000784	0.71548	106.822	-7.2221	2.9717e-12	1.3133e-08	chr10	5217284	5223635	688	gi|319891036|gb|ADV76085.1|	lethal giant larvae, partial [Biston betularia]
	13	Csup000788	664.919	1357.5	-1.0297	0.019195	1	chr10	26696281	26697188	826	gi|910317155|ref|XP_013161336.1|	PREDICTED: RRM domain-containing protein ECU09_1470-like [Papilio xuthus]
	14	Csup000807	4474.27	849.155	2.3976	4.2482e-07	0.0010728	chr10	24810121	24811567	1002	-	-
	15	Csup000844	42.8882	12.9597	1.7266	0.036994	1	chr10	18430665	18437080	4238	gi|910332439|ref|XP_013169581.1|	PREDICTED: alpha-(1,3)-fucosyltransferase 10-like [Papilio xuthus]
	16	Csup000869	25.7698	177.104	-2.7808	4.9583e-06	0.0087647	chr10	5814918	5957365	7083	gi|827537257|ref|XP_012546423.1|	thrombospondin type-1 domain-containing protein 7A [Bombyx mori]
	17	Csup000912	169.398	414.077	-1.2895	0.0052027	0.99904	chr10	26873988	26883081	1636	gi|913300711|ref|XP_013199730.1|	PREDICTED: E2/E3 hybrid ubiquitin-protein ligase UBE2O isoform X1 [Amyelois transitella]
	18	Csup000927	414.407	74.8866	2.4683	0.030946	1	chr10	3297439	3303728	450	-	-
	19	Csup001002	92.0904	235.523	-1.3547	0.0057707	1	chr10	5794307	5797504	1752	gi|642913204|ref|XP_008201435.1|	PREDICTED: uncharacterized protein LOC103315182 [Tribolium castaneum]
	20	Csup001005	0	100.103	-15	2.2386e-15	1.319e-11	chr10	2657061	2658903	618	gi|261335993|emb|CBH09273.1|	putative zinc phosphodiesterase [Heliconius melpomene]
	21	Csup001126	198.304	458.644	-1.2097	0.0043532	0.91231	chr18	9973198	9977216	2634	gi|930673349|gb|KPJ13879.1|	Basic juvenile hormone-suppressible protein 2 [Papilio machaon]
	22	Csup001142	442.047	136.801	1.6921	0.027778	1	chr18	18426068	18443581	8973	gi|913328168|ref|XP_013195578.1|	PREDICTED: uncharacterized protein LOC106138839 isoform X1 [Amyelois transitella]
	23	Csup001341	368.802	167.778	1.1363	0.011035	1	chr18	18488068	18493638	826	gi|913328109|ref|XP_013195546.1|	PREDICTED: uncharacterized protein LOC106138811 [Amyelois transitella]
	24	Csup001459	127.621	60.4376	1.0783	0.045542	1	chr18	20808014	20819370	8615	gi|909567723|ref|XP_013139283.1|	PREDICTED: piggyBac transposable element-derived protein 4-like isoform X2 [Papilio polytes]
	25	Csup001493	174.43	394.845	-1.1786	0.0071391	1	chr18	9958296	9969482	2595	gi|930673349|gb|KPJ13879.1|	Basic juvenile hormone-suppressible protein 2 [Papilio machaon]
	26	Csup001529	2838.98	949.737	1.5798	0.02396	1	scaffold12.len5976366_4_5	15420	59235	6056	gi|913298855|ref|XP_013194041.1|	PREDICTED: hemocytin [Amyelois transitella]
	27	Csup001691	0.789172	30.9422	-5.2931	0.00075927	0.35817	chr12	22732405	22735689	1488	gi|909562670|ref|XP_013136518.1|	PREDICTED: uncharacterized protein LOC106101741 [Papilio polytes]
	28	Csup001808	91.4471	39.7612	1.2016	0.049679	1	chr12	1812254	1817110	1590	gi|512910144|ref|XP_004927095.1|	uncharacterized protein LOC101743176 [Bombyx mori]
	29	Csup001841	5.68903	40.2242	-2.8218	0.0041533	0.9064	chr12	22699738	22723698	1221	gi|909562670|ref|XP_013136518.1|	PREDICTED: uncharacterized protein LOC106101741 [Papilio polytes]
	30	Csup001937	552.778	237.357	1.2196	0.0058318	1	chr12	23509966	23782695	4839	gi|913319501|ref|XP_013190824.1|	PREDICTED: netrin-B isoform X1 [Amyelois transitella]
	31	Csup001999	266.538	127.882	1.0595	0.018962	1	chr12	20831359	20839603	1523	gi|291480643|gb|ADE06399.1|	peritrophin type-A domain protein 4 [Mamestra configurata]
	32	Csup002090	319.375	934.92	-1.5496	0.030434	1	chr12	16112418	16195257	3168	gi|913319457|ref|XP_013190800.1|	PREDICTED: potassium voltage-gated channel protein Shab [Amyelois transitella]
	33	Csup002180	2803.98	439.577	2.6733	0.040114	1	chr4	4168605	4170153	1024	-	-
	34	Csup002253	13.8288	1.3837	3.3211	0.039908	1	chr4	11365412	11371521	980	-	-
	35	Csup002272	1361.21	212.357	2.6803	0.021616	1	chr4	4137633	4139198	675	gi|913301778|ref|XP_013200150.1|	PREDICTED: chorion class B protein M2410-like [Amyelois transitella]
	36	Csup002360	233.118	75.1322	1.6336	0.020135	1	chr4	8673978	8764014	819	gi|15072548|gb|AAK81696.1|	trypsin-like protein [Galleria mellonella]
	37	Csup002363	1003.65	93.4809	3.4244	0.021239	1	chr4	4139489	4140930	618	gi|512936979|ref|XP_004933652.1|	chorion class CA protein ERA.3-like [Bombyx mori]
	38	Csup002418	3173.32	472.596	2.7473	0.036555	1	chr4	4122032	4126355	945	-	-
	39	Csup002468	2540.84	363.691	2.8045	0.025691	1	chr4	4156379	4158012	1091	gi|512936979|ref|XP_004933652.1|	chorion class CA protein ERA.3-like [Bombyx mori]
	40	Csup002501	1130.68	565.063	1.0007	0.016805	1	chr4	23347239	23363606	2587	gi|914614362|ref|NP_001299135.1|	uncharacterized LOC106124388 precursor [Papilio xuthus]
	41	Csup002547	0.874749	19.0511	-4.4449	0.0051568	0.99904	chr4	17452787	17464097	676	gi|507155163|gb|AGM38609.1|	odorant binding protein [Chilo suppressalis]
	42	Csup002603	20.6794	0.962198	4.4257	0.0029086	0.7339	chr4	3944079	3945291	668	gi|512936979|ref|XP_004933652.1|	chorion class CA protein ERA.3-like [Bombyx mori]
	43	Csup002639	19564.6	43745.8	-1.1609	0.029834	1	chr4	20523278	20548346	5091	gi|827560462|ref|XP_012551141.1|	aspartyl/asparaginyl beta-hydroxylase isoform X1 [Bombyx mori]
	44	Csup002650	535.638	1325.02	-1.3067	0.0011479	0.46115	chr4	13467957	13478833	1866	gi|829580859|gb|AKL78861.1|	glutaminase [Chilo suppressalis]
	45	Csup002659	136.154	316.418	-1.2166	0.016315	1	chr4	26019003	26034155	1006	gi|930658063|gb|KPJ00271.1|	hypothetical protein RR46_02659 [Papilio xuthus]
	46	Csup002749	51.3593	10.9697	2.2271	0.0092913	1	chr4	26880081	26881243	486	gi|909555746|ref|XP_013149387.1|	PREDICTED: uncharacterized protein LOC106111784 [Papilio polytes]
	47	Csup002769	7748.06	1627.16	2.2515	0.041172	1	chr4	3927023	3935503	883	gi|913301778|ref|XP_013200150.1|	PREDICTED: chorion class B protein M2410-like [Amyelois transitella]
	48	Csup002836	173.498	28.4387	2.609	0.00023545	0.17342	scaffold19.len4725394_2_3	22383	23219	471	gi|943936781|ref|XP_014367375.1|	PREDICTED: 60S ribosomal export protein NMD3 [Papilio machaon]
	49	Csup002848	2487.82	912.307	1.4473	0.010748	1	scaffold2.len10331172_4_5	3545	4043	499	gi|1026572808|gb|OAD59955.1|	hypothetical protein WN48_07866 [Eufriesea mexicana]
	50	Csup002862	214.224	18.76	3.5134	0.047743	1	chr6	3504781	3511450	390	gi|913324060|ref|XP_013193327.1|	PREDICTED: putative acyl-CoA-binding protein [Amyelois transitella]
	51	Csup002933	578.624	198.946	1.5402	0.010125	1	chr6	11166954	11193188	967	gi|910316298|ref|XP_013182451.1|	PREDICTED: fungal protease inhibitor-1-like isoform X1 [Papilio xuthus]
	52	Csup002939	631.622	240.795	1.3913	0.011882	1	chr6	4067161	4070346	1131	gi|913335383|ref|XP_013199453.1|	PREDICTED: germinal-center associated nuclear protein [Amyelois transitella]
	53	Csup003003	252.151	551.544	-1.1292	0.021198	1	chr6	14070959	14072229	342	gi|913311756|ref|XP_013186572.1|	PREDICTED: uncharacterized protein LOC106131874 [Amyelois transitella]
	54	Csup003043	243.539	95.7446	1.3469	0.0053125	0.99904	chr6	11505253	11508463	1375	gi|930659768|gb|KPJ01813.1|	Integrin beta pat-3 [Papilio xuthus]
	55	Csup003056	2.46498	49.3358	-4.323	0.012218	1	chr6	1619412	1624215	749	gi|768428745|ref|XP_011555523.1|	PREDICTED: vacuolar protein sorting-associated protein 13D-like [Plutella xylostella]
	56	Csup003077	477.21	156.708	1.6065	0.023433	1	chr6	24687175	24703989	1800	gi|1063195383|gb|AON96581.1|	hemocytin [Bicyclus anynana]
	57	Csup003211	55.1265	8.1687	2.7546	0.047881	1	chr6	22391453	22405549	882	gi|148298780|ref|NP_001091798.1|	carboxypeptidase [Bombyx mori]
	58	Csup003287	4.0853	35.9068	-3.1357	0.00274	0.71227	chr6	4154831	4157520	1410	gi|913335357|ref|XP_013199438.1|	PREDICTED: uncharacterized protein LOC106142274 [Amyelois transitella]
	59	Csup003474	529058	131320	2.0103	0.0099778	1	chr24	6072896	6082829	5920	gi|987312898|gb|AMD78107.1|	vitellogenin [Chilo suppressalis]
	60	Csup003480	1.08233	15.0032	-3.7931	0.034217	1	chr24	14733937	14736558	366	gi|910341844|ref|XP_013174649.1|	PREDICTED: uncharacterized protein LOC106123061 [Papilio xuthus]
	61	Csup003663	85.6921	14.5633	2.5568	0.0012474	0.47936	chr24	9542295	9543862	851	-	-
	62	Csup003716	8.77589	30.5863	-1.8013	0.049928	1	chr2	34449549	34457360	1046	gi|913316245|ref|XP_013189052.1|	PREDICTED: uncharacterized protein LOC106133765 [Amyelois transitella]
	63	Csup004031	20.2036	88.338	-2.1284	0.0043162	0.91231	chr2	34663554	34689515	2905	gi|827555016|ref|XP_012549021.1|	sodium/potassium/calcium exchanger 4 isoform X3 [Bombyx mori]
	64	Csup004071	23.0768	255.941	-3.4713	0.0065561	1	chr2	23500275	23502433	441	-	-
	65	Csup004251	632.086	293.326	1.1076	0.034709	1	chr2	44267588	44278883	4401	gi|909562686|ref|XP_013136527.1|	PREDICTED: solute carrier family 35 member B1 homolog [Papilio polytes]
	66	Csup004319	1.73044	23.651	-3.7727	0.0029813	0.7339	chr2	41046130	41060516	9172	gi|301344568|gb|ADK74004.1|	GABA receptor [Chilo suppressalis]
	67	Csup004455	127.118	34.779	1.8699	0.00065313	0.34346	chr14	3859779	3863680	810	gi|913312088|ref|XP_013186753.1|	PREDICTED: serine protease easter-like [Amyelois transitella]
	68	Csup004511	140.755	462.672	-1.7168	0.00046517	0.27409	chr14	753017	848224	29738	gi|913305072|ref|XP_013182958.1|	PREDICTED: microtubule-associated protein futsch [Amyelois transitella]
	69	Csup004617	5.62553	26.3592	-2.2282	0.028006	1	chr14	17817021	17891015	3407	gi|880803858|gb|AKQ12746.1|	nicotinic acetylcholine receptor alpha 8 subunit variant 1 [Chilo suppressalis]
	70	Csup004625	538.948	188.377	1.5165	0.00081049	0.36736	chr14	5471403	5525333	4961	gi|512920832|ref|XP_004929731.1|	organic cation transporter protein [Bombyx mori]
	71	Csup004630	8.40905	41.2839	-2.2956	0.037404	1	chr14	8289429	8350863	8265	gi|913306418|ref|XP_013183641.1|	PREDICTED: protein unc-13 homolog A [Amyelois transitella]
	72	Csup004729	66.7276	25.6578	1.3789	0.037091	1	chr14	17442749	17447841	525	gi|768425287|ref|XP_011553636.1|	PREDICTED: uncharacterized protein LOC105385025 isoform X3 [Plutella xylostella]
	73	Csup004860	97.4848	0.679855	7.1638	0.0022343	0.65008	chr29	10849068	10853154	639	gi|768451195|ref|XP_011567780.1|	PREDICTED: apolipophorins-like, partial [Plutella xylostella]
	74	Csup004884	99.4755	28.8939	1.7836	0.023251	1	chr29	5297052	5299541	637	-	-
	75	Csup004989	251.151	99.9637	1.3291	0.0059861	1	chr29	5307494	5310854	548	gi|930679836|gb|KPJ19644.1|	hypothetical protein RR48_06504 [Papilio machaon]
	76	Csup004990	3635.4	311.232	3.5461	0.021676	1	chr29	11953181	11955422	528	-	-
	77	Csup005035	532.077	1148.04	-1.1095	0.042259	1	chr29	6922742	6933018	4125	gi|910344204|ref|XP_013175913.1|	PREDICTED: HMG box-containing protein 4 [Papilio xuthus]
	78	Csup005311	867.07	155.075	2.4832	0.017421	1	chr13	19560928	19562152	689	-	-
	79	Csup005356	144.206	49.0183	1.5567	0.033792	1	chr13	24271074	24280850	624	gi|930664937|gb|KPJ06068.1|	hypothetical protein RR48_14510 [Papilio machaon]
	80	Csup005394	0	38.8862	-15	0.00093537	0.40377	chr13	19432204	19445840	1070	gi|943956382|ref|XP_014361056.1|	PREDICTED: uncharacterized protein LOC106712896 [Papilio machaon]
	81	Csup005426	1165.08	2387.84	-1.0353	0.048718	1	chr13	4653416	4662904	1080	gi|913330010|ref|XP_013196505.1|	PREDICTED: kinetochore null protein 1 [Amyelois transitella]
	82	Csup005444	8377.16	2784.49	1.589	9.6714e-05	0.090557	chr13	9779959	9784179	255	gi|389612967|dbj|BAM19875.1|	unknown secreted protein [Papilio xuthus]
	83	Csup005458	112.067	37.9727	1.5613	0.0082443	1	chr13	7843922	7857298	1866	gi|943948640|ref|XP_014357373.1|	PREDICTED: lopap [Papilio machaon]
	84	Csup005507	324.11	97.9984	1.7257	0.011681	1	chr13	24286368	24303816	885	gi|913318688|ref|XP_013190386.1|	PREDICTED: synaptic vesicle glycoprotein 2C-like [Amyelois transitella]
	85	Csup005754	262.828	129.897	1.0168	0.043538	1	chr23	13568315	13626252	2940	gi|913321479|ref|XP_013191902.1|	PREDICTED: uncharacterized protein LOC106136019 [Amyelois transitella]
	86	Csup005783	5.24849	63.4779	-3.5963	0.0018431	0.599	chr23	7056359	7058853	1529	gi|943951620|ref|XP_014358704.1|	PREDICTED: heme oxygenase 1 [Papilio machaon]
	87	Csup005881	489.22	243.545	1.0063	0.023703	1	chr23	12659748	12690517	11549	gi|512894460|ref|XP_004923436.1|	uridine phosphorylase 1 isoform X2 [Bombyx mori]
	88	Csup005960	175.784	69.027	1.3486	0.0082168	1	chr23	5826996	5839883	1890	gi|910330717|ref|XP_013168666.1|	PREDICTED: neuronal acetylcholine receptor subunit beta-3-like, partial [Papilio xuthus]
	89	Csup006015	56.8757	15.7631	1.8513	0.0090404	1	scaffold14.len5375714_1_2	5140	25344	1332	gi|456005163|gb|AGG36451.1|	aminopeptidase N, partial [Chilo suppressalis]
	90	Csup006034	11.5403	115.179	-3.3191	0.027734	1	scaffold39.len3556394_3_4	54806	58612	2304	gi|328697467|ref|XP_003240346.1|	PREDICTED: SCAN domain-containing protein 3-like [Acyrthosiphon pisum]
	91	Csup006054	4549.52	1514.94	1.5864	0.022727	1	chr20	15208241	15212073	1865	gi|512912446|ref|XP_004927657.1|	leucine-rich repeat extensin-like protein 3 [Bombyx mori]
	92	Csup006069	0	7.64396	-15	0.041433	1	chr20	7401182	7444164	3890	gi|402746958|gb|AFQ94048.1|	olfactory receptor 2 [Chilo suppressalis]
	93	Csup006117	4.48942	31.9876	-2.8329	0.00631	1	chr20	1395910	1400745	529	gi|913331468|ref|XP_013197309.1|	PREDICTED: 2-methoxy-6-polyprenyl-1,4-benzoquinol methylase, mitochondrial-like [Amyelois transitella]
	94	Csup006144	425.347	208.731	1.027	0.016246	1	chr20	15217039	15219843	1162	-	-
	95	Csup006268	273.367	74.6058	1.8735	0.03818	1	chr20	21253979	21262362	907	gi|910329450|ref|XP_013167985.1|	PREDICTED: glucosylceramidase-like isoform X2 [Papilio xuthus]
	96	Csup006269	11909.2	3955.36	1.5902	0.048837	1	chr20	15177965	15182050	3788	gi|914575069|gb|KOB77240.1|	Kinesin-related protein 3 [Operophtera brumata]
	97	Csup006273	1309.17	326.633	2.0029	0.0018369	0.599	chr20	19765232	19817031	6664	gi|910329133|ref|XP_013167810.1|	PREDICTED: fatty acid synthase [Papilio xuthus]
	98	Csup006304	30735.6	9681.9	1.6665	0.00039089	0.23827	chr20	1984030	2067981	2725	gi|157704357|gb|ABV68867.1|	apolipophorin III [Trichoplusia ni]
	99	Csup006371	558.512	189.448	1.5598	0.012806	1	chr20	15355294	15380102	1635	gi|909551849|ref|XP_013142523.1|	PREDICTED: glucosylceramidase-like [Papilio polytes]
	100	Csup006436	6.0923	67.7838	-3.4759	0.019871	1	chr20	15505216	15509813	528	gi|507155169|gb|AGM38612.1|	odorant binding protein [Chilo suppressalis]
	101	Csup006503	104.269	38.2255	1.4477	0.013759	1	chr20	11202746	11227109	5211	gi|913332686|ref|XP_013197987.1|	PREDICTED: elongation of very long chain fatty acids protein AAEL008004-like isoform X1 [Amyelois transitella]
	102	Csup006567	137.78	18.2721	2.9147	0.046064	1	chr15	22421971	22429717	1706	gi|913322974|ref|XP_013192735.1|	PREDICTED: lipase member H-like [Amyelois transitella]
	103	Csup006577	603.884	284.768	1.0845	0.017072	1	chr15	10619049	10630123	3248	gi|910334740|ref|XP_013170809.1|	PREDICTED: senecionine N-oxygenase-like isoform X2 [Papilio xuthus]
	104	Csup006614	2787.87	690.589	2.0133	0.00022895	0.17342	chr15	17053734	17056026	1006	gi|910343829|ref|XP_013175703.1|	PREDICTED: chorion class A proteins Ld9-like [Papilio xuthus]
	105	Csup006661	18.3244	69.8068	-1.9296	0.0062494	1	chr15	2647925	2650829	846	gi|943944795|ref|XP_014355710.1|	PREDICTED: uncharacterized protein LOC106708687 [Papilio machaon]
	106	Csup006679	10.4518	0	15	0.013155	1	chr15	4976968	4980478	1942	gi|913322056|ref|XP_013192221.1|	PREDICTED: esterase FE4-like [Amyelois transitella]
	107	Csup006682	140.662	52.5689	1.4199	0.022199	1	chr15	11046465	11061389	4289	gi|913296269|ref|XP_013183892.1|	PREDICTED: zinc transporter ZIP1-like [Amyelois transitella]
	108	Csup006729	87.4441	23.7438	1.8808	0.0023886	0.68103	chr15	5308805	5335390	4188	gi|930649810|gb|KPI92156.1|	Zinc carboxypeptidase A 1 [Papilio xuthus]
	109	Csup006732	23.0753	4.44305	2.3767	0.035985	1	chr15	10829854	10831886	771	gi|909560995|ref|XP_013135609.1|	PREDICTED: serine protease easter-like [Papilio polytes]
	110	Csup006738	539.765	150.487	1.8427	0.00060612	0.33483	chr15	17052974	17053853	730	gi|913301778|ref|XP_013200150.1|	PREDICTED: chorion class B protein M2410-like [Amyelois transitella]
	111	Csup006751	25.9702	76.0894	-1.5508	0.024917	1	chr15	13845768	13853941	2234	gi|943941064|ref|XP_014371965.1|	PREDICTED: 1,5-anhydro-D-fructose reductase-like isoform X1 [Papilio machaon]
	112	Csup006776	163.166	40.7562	2.0012	0.0010774	0.4429	chr15	17065711	17066439	588	gi|913301778|ref|XP_013200150.1|	PREDICTED: chorion class B protein M2410-like [Amyelois transitella]
	113	Csup006805	34.5829	114.44	-1.7265	0.037617	1	chr15	14151552	14385689	7673	gi|937202556|gb|ALH43428.1|	neurexin 1 [Spodoptera littoralis]
	114	Csup006850	31.0575	5.74998	2.4333	0.036282	1	chr15	4891545	4899254	5508	gi|913321891|ref|XP_013192129.1|	PREDICTED: uncharacterized protein LOC106136206 [Amyelois transitella]
	115	Csup006859	24.3389	4.61101	2.4001	0.029528	1	chr15	596684	599881	2406	gi|768432963|ref|XP_011557829.1|	PREDICTED: RNA-directed DNA polymerase from mobile element jockey-like [Plutella xylostella]
	116	Csup006882	1484	702.298	1.0793	0.0074581	1	chr15	6013629	6021868	832	gi|913322064|ref|XP_013192226.1|	PREDICTED: insecticyanin-A-like isoform X1 [Amyelois transitella]
	117	Csup006888	1733.12	350.236	2.307	4.4432e-05	0.060418	chr15	17066722	17069011	688	gi|909562820|ref|XP_013136599.1|	PREDICTED: chorion class CA protein ERA.1-like [Papilio polytes]
	118	Csup006927	2903.64	1207.75	1.2655	0.0015578	0.53995	chr15	17969265	18014731	7767	gi|910334597|ref|XP_013170734.1|	PREDICTED: papilin isoform X3 [Papilio xuthus]
	119	Csup006971	28.8736	5.16694	2.4824	0.021564	1	chr15	18021942	18026603	1089	gi|913333308|ref|XP_013198322.1|	PREDICTED: papilin, partial [Amyelois transitella]
	120	Csup007127	2145.04	158.784	3.7559	5.8518e-17	5.1721e-13	scaffold316.len568674_2_3	52019	79654	4607	gi|910325187|ref|XP_013165697.1|	PREDICTED: uncharacterized protein LOC106116417 [Papilio xuthus]
	121	Csup007232	255.257	51.9402	2.297	0.0078257	1	chr28	916453	938981	3701	gi|752856162|gb|AJG44542.1|	chitinase 2 [Cnaphalocrocis medinalis]
	122	Csup007239	5852.5	974.648	2.5861	0.036506	1	chr28	2379698	2380975	901	gi|913301778|ref|XP_013200150.1|	PREDICTED: chorion class B protein M2410-like [Amyelois transitella]
	123	Csup007244	9381.13	2397.26	1.9684	0.00037282	0.23537	chr28	1594049	1595594	1144	-	-
	124	Csup007253	97.4112	212.648	-1.1263	0.02049	1	chr28	8066492	8072984	381	gi|930681185|gb|KPJ20725.1|	hypothetical protein RR46_00169 [Papilio xuthus]
	125	Csup007255	843.584	102.041	3.0474	0.0098081	1	chr28	57416	59964	1154	-	-
	126	Csup007296	3375.47	1051.34	1.6829	0.0074451	1	chr28	2478944	2481147	1155	gi|913296626|ref|XP_013185208.1|	PREDICTED: mucin-17-like [Amyelois transitella]
	127	Csup007301	1343.45	486.897	1.4643	0.037652	1	chr28	2483990	2485725	1505	gi|913296754|ref|XP_013185664.1|	PREDICTED: uncharacterized protein LOC106131198 [Amyelois transitella]
	128	Csup007309	1544.68	455.337	1.7623	2.3953e-05	0.038493	chr28	2489138	2490304	537	-	-
	129	Csup007317	369.333	91.6893	2.0101	0.00010899	0.096329	chr28	1599421	1600414	492	gi|910343841|ref|XP_013175710.1|	PREDICTED: uncharacterized protein LOC106123848 [Papilio xuthus]
	130	Csup007323	2739.32	616.327	2.152	3.3069e-06	0.006495	chr28	2516144	2517679	689	gi|913296617|ref|XP_013185176.1|	PREDICTED: uncharacterized protein LOC106130791 [Amyelois transitella]
	131	Csup007328	886.69	120.162	2.8835	0.011666	1	chr28	2381143	2382375	740	-	-
	132	Csup007335	121.419	42.2022	1.5246	0.022712	1	chr28	13542559	13552798	3933	gi|919039740|ref|XP_013403337.1|	52 kDa repressor of the inhibitor of the protein kinase [Lingula anatina]
	133	Csup007350	1874.94	490.551	1.9344	0.0010501	0.44197	chr28	2422346	2424270	560	-	-
	134	Csup007384	8292.99	1942.74	2.0938	4.8362e-05	0.061064	chr28	1602852	1605005	1524	-	-
	135	Csup007396	3008.58	1053.74	1.5136	0.005613	1	chr28	2425280	2428045	759	-	-
	136	Csup007397	220.843	106.056	1.0582	0.03525	1	chr28	12169413	12179649	7031	gi|907744370|ref|XP_013116941.1|	PREDICTED: uncharacterized protein LOC106094284 [Stomoxys calcitrans]
	137	Csup007488	1864.71	465.842	2.001	6.5106e-05	0.076725	chr28	2519738	2520747	629	gi|943963369|ref|XP_014364000.1|	PREDICTED: uncharacterized protein LOC106715269, partial [Papilio machaon]
	138	Csup007494	1545.09	372.411	2.0527	1.3749e-06	0.0030379	chr28	2453064	2454108	575	-	-
	139	Csup007511	1689.59	337.492	2.3237	0.0018637	0.599	chr28	2416736	2417887	589	gi|930670107|gb|KPJ10930.1|	Chorion class A protein Ld2/Ld41 [Papilio machaon]
	140	Csup007595	487.598	159.211	1.6147	0.019049	1	chr21	7035404	7045443	3107	gi|198041261|dbj|BAG70409.1|	hemocyte protease-1 [Bombyx mori]
	141	Csup007599	44.4157	149.299	-1.7491	0.0027022	0.71227	chr21	3784823	3786265	492	gi|913321206|ref|XP_013191754.1|	PREDICTED: dual specificity protein phosphatase 23-like [Amyelois transitella]
	142	Csup007627	162.367	75.5	1.1047	0.034805	1	chr21	7070875	7078931	1344	gi|913311010|ref|XP_013186167.1|	PREDICTED: guanine deaminase [Amyelois transitella]
	143	Csup007631	8754.07	2032.18	2.1069	0.0046558	0.94599	chr21	1524499	1530118	306	gi|56462286|gb|AAV91426.1|	putative protease inhibitor 4 [Lonomia obliqua]
	144	Csup007778	110.2	444.922	-2.0134	0.041968	1	chr21	8268871	8282280	5668	gi|363896088|gb|AEW43128.1|	UDP-glycosyltransferase UGT40M1 [Helicoverpa armigera]
	145	Csup007937	220.288	448.701	-1.0264	0.029172	1	scaffold12.len5976366_2_3	43878	71825	4007	gi|910342185|ref|XP_013174823.1|	PREDICTED: uncharacterized protein LOC106123165 isoform X1 [Papilio xuthus]
	146	Csup007974	113.393	313.82	-1.4686	0.0022433	0.65008	chr8	15062519	15240638	3846	gi|910347280|ref|XP_013177571.1|	PREDICTED: protein still life, isoform SIF type 1 [Papilio xuthus]
	147	Csup007978	17.486	86.2194	-2.3018	0.00071578	0.35147	chr8	18192848	18261755	1654	gi|913296947|ref|XP_013186491.1|	PREDICTED: uncharacterized protein LOC106131822 [Amyelois transitella]
	148	Csup007990	81.5528	17.5291	2.218	0.0088788	1	chr8	27922342	27928970	339	gi|913304225|ref|XP_013201080.1|	PREDICTED: uncharacterized protein LOC106143514 [Amyelois transitella]
	149	Csup008096	15.3736	0	15	0.015115	1	chr8	7641180	7647906	1175	gi|1050201599|gb|ANZ03156.1|	olfactory receptor 43, partial [Cnaphalocrocis medinalis]
	150	Csup008122	24.691	5.84115	2.0797	0.049753	1	chr8	27519653	27523028	2433	gi|910346808|ref|XP_013177321.1|	PREDICTED: SID1 transmembrane family member 1-like [Papilio xuthus]
	151	Csup008124	2561.41	1236.35	1.0508	0.014642	1	chr8	7037549	7051530	6148	gi|913307871|ref|XP_013184443.1|	PREDICTED: ADP-ribosylation factor-like protein 8 [Amyelois transitella]
	152	Csup008127	3751.18	8559.22	-1.1901	0.0032507	0.75609	chr8	16190270	16257726	15353	gi|512929795|ref|XP_004931911.1|	phosphoribosylformylglycinamidine synthase [Bombyx mori]
	153	Csup008154	178.254	50.1917	1.8284	0.0009365	0.40377	chr8	29534043	29537619	2583	gi|1048033644|ref|XP_017490856.1|	PREDICTED: uncharacterized protein LOC108379049 [Rhagoletis zephyria]
	154	Csup008197	6642.25	3030.09	1.1323	0.048542	1	chr8	20351401	20403297	994	gi|156968297|gb|ABU98620.1|	unknown [Helicoverpa armigera]
	155	Csup008206	202.271	17.729	3.5121	0.00071216	0.35147	chr8	20335305	20347343	3400	-	-
	156	Csup008276	0	8.17823	-15	0.033829	1	chr8	28664923	28668483	3098	gi|913317375|ref|XP_013189671.1|	PREDICTED: putative nuclease HARBI1 [Amyelois transitella]
	157	Csup008294	9181.8	4151.64	1.1451	0.029208	1	chr8	18973889	19017071	4249	gi|943967769|ref|XP_014365822.1|	PREDICTED: elongation of very long chain fatty acids protein AAEL008004 isoform X1 [Papilio machaon]
	158	Csup008313	3.51636	46.2765	-3.7181	0.018246	1	chr8	4146529	4151634	849	gi|913307969|ref|XP_013184496.1|	PREDICTED: elongation of very long chain fatty acids protein 7-like [Amyelois transitella]
	159	Csup008342	563.165	192.347	1.5498	0.0025741	0.70004	chr8	26688960	26692124	1647	gi|914567457|gb|KOB71716.1|	Alpha-esterase 40 [Operophtera brumata]
	160	Csup008357	112.241	1.69964	6.0452	0.0019944	0.61852	chr8	19374544	19378809	291	gi|943965550|ref|XP_014364912.1|	PREDICTED: 27 kDa hemolymph glycoprotein-like isoform X2 [Papilio machaon]
	161	Csup008397	30.3538	2.82259	3.4268	0.0018114	0.599	chr8	22217082	22226697	1589	gi|290560614|ref|NP_001166645.1|	cuticular protein RR-2 motif 125 precursor [Bombyx mori]
	162	Csup008449	837.743	384.46	1.1237	0.049475	1	chr8	18597468	18619602	3848	gi|930668730|gb|KPJ09736.1|	Protein yellow [Papilio machaon]
	163	Csup008478	2699.62	612.372	2.1403	0.002696	0.71227	chr8	9014686	9035900	2741	gi|364023629|gb|AEW46889.1|	seminal fluid protein CSSFP039, partial [Chilo suppressalis]
	164	Csup008501	1.52286	14.956	-3.2959	0.036184	1	chr8	22596987	22606816	3239	gi|913296958|ref|XP_013186542.1|	PREDICTED: cuticle protein-like [Amyelois transitella]
	165	Csup008521	258.667	128.75	1.0065	0.035893	1	scaffold200.len1118643_1_2	310	20005	3199	gi|913300289|ref|XP_013199550.1|	PREDICTED: facilitated trehalose transporter Tret1-like isoform X3 [Amyelois transitella]
	166	Csup008558	0	29.5203	-15	0.0090819	1	chr9	914424	950852	4224	gi|512892234|ref|XP_004922881.1|	carbonic anhydrase 1-like isoform X1 [Bombyx mori]
	167	Csup008581	2833.91	688.69	2.0409	0.0014425	0.53122	chr9	20445505	20446436	813	gi|913301778|ref|XP_013200150.1|	PREDICTED: chorion class B protein M2410-like [Amyelois transitella]
	168	Csup008623	3.84046	28.5155	-2.8924	0.015025	1	chr9	20399088	20400131	378	gi|914577221|gb|KOB78972.1|	Uncharacterized protein OBRU01_01431 [Operophtera brumata]
	169	Csup008627	707.576	1467.59	-1.0525	0.028448	1	chr9	11706582	11727919	1495	gi|943936820|ref|XP_014367510.1|	PREDICTED: venom allergen 5-like isoform X1 [Papilio machaon]
	170	Csup008629	375.791	85.4482	2.1368	0.00066061	0.34346	chr9	15791368	15864618	1856	gi|913318320|ref|XP_013190184.1|	PREDICTED: protein amalgam-like [Amyelois transitella]
	171	Csup008653	1.52286	19.2191	-3.6577	0.018374	1	chr9	18094334	18130686	2566	gi|913318384|ref|XP_013190219.1|	PREDICTED: disks large homolog 2-like [Amyelois transitella]
	172	Csup008659	146.597	302.567	-1.0454	0.027637	1	chr9	15028073	15055700	2234	gi|913318360|ref|XP_013190206.1|	PREDICTED: uncharacterized protein LOC106134655 isoform X2 [Amyelois transitella]
	173	Csup008672	1546.78	308.2	2.3273	1.8801e-07	0.0005539	chr9	20444058	20466567	797	gi|913301778|ref|XP_013200150.1|	PREDICTED: chorion class B protein M2410-like [Amyelois transitella]
	174	Csup008676	1165.67	528.54	1.1411	0.0049163	0.96561	chr9	25088732	25283710	9376	gi|913302185|ref|XP_013200300.1|	PREDICTED: tolloid-like protein 1 [Amyelois transitella]
	175	Csup008681	1.05223	13.0429	-3.6317	0.045225	1	chr9	12968322	12976672	2654	gi|512926579|ref|XP_004931121.1|	uncharacterized protein LOC101741593 isoform X1 [Bombyx mori]
	176	Csup008703	9040.25	1126.18	3.0049	0.019074	1	chr9	7895963	7905545	1610	gi|827544937|ref|XP_012545060.1|	uncharacterized protein LOC101742680 [Bombyx mori]
	177	Csup008726	3.24698	23.4814	-2.8543	0.012146	1	chr9	27775892	27802379	2243	gi|880803848|gb|AKQ12741.1|	nicotinic acetylcholine receptor alpha 3 subunit [Chilo suppressalis]
	178	Csup008770	187.333	92.1676	1.0233	0.04385	1	chr9	648519	666832	1766	gi|98962506|gb|ABF59520.1|	hemocyte-specific integrin alpha subunit 3 [Manduca sexta]
	179	Csup008775	49.6765	10.2018	2.2837	0.044718	1	chr9	22688119	22698724	2667	gi|1048008711|ref|XP_017465121.1|	PREDICTED: fibrillin-1 [Rhagoletis zephyria]
	180	Csup008779	200.892	464.133	-1.2081	0.023629	1	chr9	12944003	12959931	1563	gi|943938161|ref|XP_014370841.1|	PREDICTED: putative methyltransferase C9orf114 [Papilio machaon]
	181	Csup008866	43.0482	121.054	-1.4916	0.011482	1	chr9	21174900	21239804	6719	gi|910322851|ref|XP_013164439.1|	PREDICTED: tubby-related protein 4 [Papilio xuthus]
	182	Csup008873	12578	5758.76	1.1271	0.0052833	0.99904	chr9	22700192	22707782	1638	gi|930663995|gb|KPJ05452.1|	Putative surface protein bspA-like [Papilio xuthus]
	183	Csup008876	21.3932	312.927	-3.8706	0.00076996	0.35817	chr9	12950324	12951865	675	gi|512926575|ref|XP_004931120.1|	ribulose-phosphate 3-epimerase [Bombyx mori]
	184	Csup008896	13.3081	50.0325	-1.9106	0.034774	1	chr9	11018802	11175227	6038	gi|913301932|ref|XP_013200206.1|	PREDICTED: uncharacterized protein LOC106142841 [Amyelois transitella]
	185	Csup008919	108.423	15.9358	2.7663	0.00030027	0.20415	chr9	12959914	12961454	675	gi|512926575|ref|XP_004931120.1|	ribulose-phosphate 3-epimerase [Bombyx mori]
	186	Csup008920	5.35143	35.8364	-2.7434	0.00459	0.94345	chr9	19623740	19686580	2118	gi|149364043|gb|ABR24230.1|	acetylcholinesterase [Chilo suppressalis]
	187	Csup008958	464.382	168.957	1.4587	0.0011741	0.4612	chr9	24031838	24045863	1088	gi|913301766|ref|XP_013200144.1|	PREDICTED: alkylglycerol monooxygenase-like [Amyelois transitella]
	188	Csup008959	2067.93	657.201	1.6538	9.7335e-05	0.090557	chr9	9316439	9329209	4315	gi|930664192|gb|KPJ05600.1|	Alanine--glyoxylate aminotransferase 2-like [Papilio xuthus]
	189	Csup009136	835.065	1997.2	-1.258	0.026222	1	chr1	22135563	22171885	5270	gi|913318244|ref|XP_013190140.1|	PREDICTED: uncharacterized protein LOC106134592 [Amyelois transitella]
	190	Csup009147	32.493	75.9327	-1.2246	0.044651	1	chr1	1531013	1532621	687	gi|512891991|ref|XP_004922820.1|	lysoplasmalogenase [Bombyx mori]
	191	Csup009178	108.053	29.6081	1.8677	0.0019899	0.61852	chr1	24725563	24746496	1131	gi|913318184|ref|XP_013190107.1|	PREDICTED: trimethyllysine dioxygenase, mitochondrial [Amyelois transitella]
	192	Csup009260	21.6582	0	15	0.044549	1	chr1	16196543	16200500	2022	gi|913321724|ref|XP_013192038.1|	PREDICTED: RNA-directed DNA polymerase from mobile element jockey-like [Amyelois transitella]
	193	Csup009433	938.259	1878.46	-1.0015	0.014736	1	chr1	1697757	1738502	7939	gi|913326467|ref|XP_013194643.1|	PREDICTED: NEDD8 ultimate buster 1-like [Amyelois transitella]
	194	Csup009490	153.042	380.303	-1.3132	0.041751	1	chr1	45396088	45404801	1020	gi|913318794|ref|XP_013190442.1|	PREDICTED: ommochrome-binding protein-like [Amyelois transitella]
	195	Csup009498	17.1105	62.3971	-1.8666	0.0059662	1	chr1	15195783	15201050	1238	gi|913310074|ref|XP_013185656.1|	PREDICTED: alpha-tocopherol transfer protein-like [Amyelois transitella]
	196	Csup009538	99.1669	32.2036	1.6226	0.031227	1	chr1	40041495	40042923	360	gi|512892086|ref|XP_004922843.1|	roundabout homolog 3 [Bombyx mori]
	197	Csup009751	6.37195	40.4474	-2.6662	0.002207	0.65008	chr1	27861566	27980615	2382	gi|943933480|ref|XP_014371647.1|	PREDICTED: otopetrin-2 isoform X1 [Papilio machaon]
	198	Csup009800	0.526114	20.1909	-5.2622	0.011929	1	chr1	24672764	24674275	421	gi|512905588|ref|XP_004925982.1|	tumor protein p63-regulated gene 1-like protein isoform X1 [Bombyx mori]
	199	Csup009824	6210.72	3072.02	1.0156	0.011912	1	chr1	23799364	23810645	7886	gi|910318003|ref|XP_013161804.1|	PREDICTED: uncharacterized 30.3 kDa protein-like [Papilio xuthus]
	200	Csup009884	453.424	1031.6	-1.186	0.014474	1	scaffold43.len3429342_4_5	2359	11744	1391	gi|913328508|ref|XP_013195768.1|	PREDICTED: titin-like, partial [Amyelois transitella]
	201	Csup009915	531.14	1150.67	-1.1153	0.021716	1	chr19	7890221	7897331	963	gi|564969555|gb|AHC05675.1|	chemosensory protein [Chilo suppressalis]
	202	Csup009939	156.408	55.8146	1.4866	0.0054567	1	chr19	16303481	16309266	2211	gi|909564450|ref|XP_013137489.1|	PREDICTED: chaoptin-like [Papilio polytes]
	203	Csup010017	1.7495	37.6119	-4.4262	0.0064772	1	chr19	1107056	1108765	870	gi|210108189|gb|ACJ07123.1|	pheromone binding protein 2 [Chilo suppressalis]
	204	Csup010020	9.79339	117.383	-3.5833	0.027463	1	chr19	1109692	1113645	2874	gi|301299153|gb|ADK66921.1|	pheromone binding protein 1 [Chilo suppressalis]
	205	Csup010037	92.1453	24.9419	1.8853	0.043195	1	chr19	13416690	13419933	1785	gi|728676213|gb|AIY69076.1|	carboxylesterase [Chilo suppressalis]
	206	Csup010038	659	253.447	1.3786	0.033916	1	chr19	8760985	8820470	1914	gi|913313867|ref|XP_013187731.1|	PREDICTED: proton-coupled folate transporter-like [Amyelois transitella]
	207	Csup010072	38.8333	129.735	-1.7402	0.0032313	0.75609	chr19	22679616	22682255	363	-	-
	208	Csup010254	22.3912	72.6182	-1.6974	0.005759	1	chr19	5204519	5324268	9070	gi|910319315|ref|XP_013162514.1|	PREDICTED: sodium/potassium/calcium exchanger Nckx30C [Papilio xuthus]
	209	Csup010313	465.966	223.503	1.0599	0.017617	1	chr19	6683461	6737980	5231	gi|913313387|ref|XP_013187469.1|	PREDICTED: cartilage oligomeric matrix protein [Amyelois transitella]
	210	Csup010333	2.13455	39.0468	-4.1932	0.015054	1	chr19	1086358	1095706	1092	gi|302201774|gb|ADL09140.1|	pheromone binding protein 3 [Chilo suppressalis]
	211	Csup010402	0.697268	48.9025	-6.1321	0.004234	0.91231	chr16	20711237	20714316	858	gi|913320700|ref|XP_013191477.1|	PREDICTED: uncharacterized protein LOC106135661 [Amyelois transitella]
	212	Csup010414	6.76334	38.1823	-2.4971	0.010076	1	chr16	13011086	13025475	8340	gi|913329864|ref|XP_013196426.1|	PREDICTED: uncharacterized protein LOC106139512 [Amyelois transitella]
	213	Csup010458	50.2265	272.582	-2.4402	0.035923	1	chr16	1145379	1167873	9417	gi|913325916|ref|XP_013194342.1|	PREDICTED: protein stoned-B-like [Amyelois transitella]
	214	Csup010476	41.235	12.351	1.7392	0.038572	1	chr16	8099871	8102336	444	gi|943944027|ref|XP_014355402.1|	PREDICTED: uncharacterized protein LOC106708416 [Papilio machaon]
	215	Csup010486	0	7.63676	-15	0.041511	1	chr16	20163497	20171603	1168	gi|910338852|ref|XP_013173039.1|	PREDICTED: general odorant-binding protein 72-like [Papilio xuthus]
	216	Csup010550	2.34213	20.4468	-3.126	0.022349	1	chr16	3355100	3363990	1700	gi|913322088|ref|XP_013192239.1|	PREDICTED: uncharacterized protein LOC106136290 [Amyelois transitella]
	217	Csup010576	0	52.8066	-15	0.0031433	0.75609	chr16	14700458	14707668	1602	gi|910319129|ref|XP_013162411.1|	PREDICTED: aldehyde oxidase 1-like isoform X2 [Papilio xuthus]
	218	Csup010580	7.59534	0	15	0.044578	1	chr16	6028105	6041571	237	-	-
	219	Csup010698	145.434	66.2413	1.1346	0.030608	1	chr16	2081224	2088598	732	-	-
	220	Csup010810	2339.25	1149.29	1.0253	0.013071	1	chr3	16535026	16585233	5163	gi|910353947|ref|XP_013181013.1|	PREDICTED: collagen alpha-1(IV) chain [Papilio xuthus]
	221	Csup010849	21.729	59.837	-1.4614	0.031572	1	chr3	29808170	29813162	1164	gi|512918558|ref|XP_004929163.1|	methyltransferase-like protein 13 [Bombyx mori]
	222	Csup010893	55.2914	241.69	-2.128	0.047212	1	chr3	23312502	23325184	6166	gi|913302914|ref|XP_013200582.1|	PREDICTED: slit homolog 1 protein [Amyelois transitella]
	223	Csup010908	2.88098	27.6669	-3.2635	0.0047872	0.96163	chr3	29434650	29437425	1626	gi|768426470|ref|XP_011554280.1|	PREDICTED: maltase A3-like [Plutella xylostella]
	224	Csup010925	40.6428	90.2336	-1.1507	0.038952	1	chr3	18096115	18100568	1380	gi|914544864|gb|KOB58244.1|	Uncharacterized protein OBRU01_25365 [Operophtera brumata]
	225	Csup010926	5509.6	2627.41	1.0683	0.009216	1	chr3	16514796	16536293	6737	gi|930651475|gb|KPI93818.1|	Collagen alpha-1(IV) chain [Papilio xuthus]
	226	Csup010958	453.091	942.577	-1.0568	0.036004	1	chr3	23297383	23306668	2403	gi|913302920|ref|XP_013200584.1|	PREDICTED: L-threonine 3-dehydrogenase, mitochondrial [Amyelois transitella]
	227	Csup010966	372.511	139.921	1.4127	0.049798	1	chr3	16117575	16163757	3969	gi|909570145|ref|XP_013140606.1|	PREDICTED: uncharacterized protein LOC106104958 [Papilio polytes]
	228	Csup011503	594.812	206.61	1.5255	0.031511	1	chr26	5766306	5790983	2451	gi|1004396017|gb|KYB25262.1|	putative RNA-directed DNA polymerase from transposon BS-like Protein [Tribolium castaneum]
	229	Csup011590	272.178	74.5849	1.8676	0.0032029	0.75609	chr26	5842326	5872085	1782	gi|913324969|ref|XP_013193834.1|	PREDICTED: tryptase [Amyelois transitella]
	230	Csup011715	13.667	0.598277	4.5137	0.040145	1	chr26	9719061	9724114	677	gi|814544210|dbj|BAR64796.1|	ionotropic receptor [Ostrinia furnacalis]
	231	Csup011751	184.535	19.6071	3.2345	0.0014738	0.53167	chr26	455636	457628	1450	-	-
	232	Csup011770	64.2172	0.299139	7.746	0.017526	1	chr26	14348722	14357977	2934	gi|930675662|gb|KPJ15918.1|	Fibroblast growth factor receptor 4 [Papilio machaon]
	233	Csup011842	33.5683	87.6599	-1.3848	0.032867	1	chr11	8166048	8176008	1961	gi|943951235|ref|XP_014358536.1|	PREDICTED: larval cuticle protein LCP-17-like [Papilio machaon]
	234	Csup011852	7.45976	37.7255	-2.3383	0.0074703	1	chr11	3005791	3139929	10148	gi|913312420|ref|XP_013186935.1|	PREDICTED: uncharacterized protein LOC106132144 [Amyelois transitella]
	235	Csup011950	1828.96	425.809	2.1027	0.046614	1	chr11	16634169	16648072	4260	gi|913325295|ref|XP_013194003.1|	PREDICTED: uncharacterized protein LOC106137676 [Amyelois transitella]
	236	Csup012007	673.815	293.336	1.1998	0.008004	1	chr11	19888371	19899580	1629	gi|134252572|gb|ABO65045.1|	beta-hexosaminidase [Ostrinia furnacalis]
	237	Csup012108	257.722	90.4257	1.511	0.0066231	1	chr11	11457690	11477068	1425	gi|913333224|ref|XP_013198278.1|	PREDICTED: serine--pyruvate aminotransferase-like [Amyelois transitella]
	238	Csup012575	13.1472	56.9791	-2.1157	0.0029892	0.7339	chr25	5629995	5635459	3851	gi|827539474|ref|XP_012552887.1|	uncharacterized protein LOC101746134 [Bombyx mori]
	239	Csup012584	10.397	0	15	0.010778	1	chr25	16297455	16299302	358	gi|913332072|ref|XP_013197642.1|	PREDICTED: leucine-rich repeat flightless-interacting protein 2 isoform X2 [Amyelois transitella]
	240	Csup012677	395.123	196.283	1.0094	0.032282	1	scaffold21.len4611696_1_2	37092	40318	2692	gi|768409084|ref|XP_011550937.1|	PREDICTED: osteopetrosis-associated transmembrane protein 1 [Plutella xylostella]
	241	Csup012707	447.686	102.853	2.1219	0.0094008	1	chr7	7748712	7757630	1125	gi|913323020|ref|XP_013192760.1|	PREDICTED: stearoyl-CoA desaturase 5 isoform X1 [Amyelois transitella]
	242	Csup012871	51.1838	110.217	-1.1066	0.034093	1	chr7	6444999	6492441	21044	gi|512908010|ref|XP_004926577.1|	neuroendocrine protein 7B2 isoform X2 [Bombyx mori]
	243	Csup013057	112.173	10.521	3.4144	0.0041319	0.9064	chr7	24085377	24091555	2520	gi|827029719|gb|AKJ54519.1|	lysozyme 1B [Spodoptera exigua]
	244	Csup013068	84.9266	233.589	-1.4597	0.030743	1	chr7	8737588	8774851	8026	gi|943959868|ref|XP_014362536.1|	PREDICTED: protein turtle isoform X1 [Papilio machaon]
	245	Csup013130	404.871	1922.86	-2.2477	0.025758	1	chr7	26599222	26624962	1101	gi|913312786|ref|XP_013187138.1|	PREDICTED: protein FAM151B isoform X1 [Amyelois transitella]
	246	Csup013135	559.981	92.9011	2.5916	0.024574	1	chr7	7481081	7484780	1117	gi|913324666|ref|XP_013193663.1|	PREDICTED: acyl-CoA Delta(11) desaturase [Amyelois transitella]
	247	Csup013138	58.7274	163.835	-1.4801	0.0049018	0.96561	chr7	18737007	18967084	8187	gi|943962105|ref|XP_014363475.1|	PREDICTED: neural cell adhesion molecule 1-like [Papilio machaon]
	248	Csup013167	28.8746	3.7392	2.949	0.039971	1	chr7	7093221	7094387	219	gi|914567090|gb|KOB71465.1|	putative pol-like protein, partial [Operophtera brumata]
	249	Csup013369	108.399	244.064	-1.1709	0.014764	1	chr5	23730279	23765279	3460	gi|913305867|ref|XP_013183338.1|	PREDICTED: PDZ domain-containing protein 8 [Amyelois transitella]
	250	Csup013669	54.9778	2629.67	-5.5799	0.0062514	1	chr5	4252534	4254439	279	-	-
	251	Csup013766	36.7335	106.383	-1.5341	0.034758	1	chr5	16418346	16437766	6564	gi|746663446|gb|AJD79135.1|	ABCC2 [Chilo suppressalis]
	252	Csup013945	872.405	132.761	2.7162	0.023561	1	chr17	16632614	16634384	1094	-	-
	253	Csup013979	2081.39	332.719	2.6452	0.018724	1	chr17	16631117	16632507	534	gi|913301778|ref|XP_013200150.1|	PREDICTED: chorion class B protein M2410-like [Amyelois transitella]
	254	Csup014032	210.859	83.1151	1.3431	0.013834	1	chr17	21626908	21655796	1743	gi|909582041|ref|XP_013147033.1|	PREDICTED: organic cation transporter protein-like [Papilio polytes]
	255	Csup014034	211.031	66.0579	1.6757	0.018106	1	chr17	11323819	11332673	798	gi|930650636|gb|KPI92981.1|	Copia protein [Papilio xuthus]
	256	Csup014082	308.859	116.521	1.4064	0.002536	0.70004	chr17	6799496	6808609	847	gi|482612754|gb|AGK24580.1|	odorant-binding protein 4 [Chilo suppressalis]
	257	Csup014184	343.129	133.032	1.367	0.014522	1	chr17	21655715	21670154	8632	gi|512911790|ref|XP_004927498.1|	solute carrier family 22 member 6 [Bombyx mori]
	258	Csup014576	268.774	591.5	-1.138	0.0055166	1	chr22	11902975	11909515	2121	gi|913321128|ref|XP_013191713.1|	PREDICTED: dual specificity protein phosphatase 23-like [Amyelois transitella]
	259	Csup014685	39.5107	10.1707	1.9578	0.028803	1	chr22	7564669	7569468	3284	gi|1000189179|gb|KXJ68429.1|	hypothetical protein RP20_CCG003550 [Aedes albopictus]
	260	Novel00050	248.65	55.2355	2.1705	0.040928	1	chr1	15712154	15717293	3619	gi|910343057|ref|XP_013175280.1|	PREDICTED: uncharacterized protein LOC106123474 isoform X1 [Papilio xuthus]
	261	Novel00116	97.4152	29.5521	1.7209	0.018694	1	chr1	39518549	39531259	2574	gi|134001247|gb|ABO45233.1|	reverse transcriptase [Ostrinia nubilalis]
	262	Novel00226	6.67313	43.5269	-2.7055	0.006256	1	chr1	29027865	29031751	3538	gi|675364652|gb|KFM57554.1|	Transposon Ty3-I Gag-Pol polyprotein, partial [Stegodyphus mimosarum]
	263	Novel00232	341.064	41.2344	3.0481	0.0037374	0.8514	chr1	32053020	32055560	1325	gi|914544704|gb|KOB58204.1|	Uncharacterized protein OBRU01_25421 [Operophtera brumata]
	264	Novel00322	4800.32	2272.88	1.0786	0.04296	1	chr10	19904920	19907274	2151	gi|512908747|ref|XP_004926757.1|	uncharacterized protein LOC101743076 [Bombyx mori]
	265	Novel00337	13.339	55.7658	-2.0637	0.0062509	1	chr10	25473072	25496828	1495	gi|608789023|gb|AHW57315.1|	CYP9A68 [Chilo suppressalis]
	266	Novel00466	64.8207	137.817	-1.0882	0.024142	1	chr11	21080036	21090351	3033	-	-
	267	Novel00477	34.1104	2.54745	3.7431	0.021698	1	chr11	24145687	24157304	1426	gi|1037158184|emb|SBT52427.1|	PIR Superfamily Protein [Plasmodium ovale wallikeri]
	268	Novel00513	24.2043	0	15	0.0015193	0.53715	chr11	7891136	7891437	302	-	-
	269	Novel00537	68.5408	176.04	-1.3609	0.011035	1	chr11	21026856	21063842	8364	-	-
	270	Novel00543	6.32997	26.7136	-2.0773	0.03766	1	chr11	21087292	21087836	545	-	-
	271	Novel00566	291.786	712.625	-1.2882	0.010739	1	chr12	582012	587176	4396	gi|913328928|ref|XP_013196001.1|	PREDICTED: uncharacterized protein LOC106139163 isoform X1 [Amyelois transitella]
	272	Novel00640	128.903	48.8368	1.4002	0.010807	1	chr12	11430467	11431574	957	-	-
	273	Novel00778	675.772	1385.7	-1.036	0.042397	1	chr13	26391937	26409498	6219	gi|910343499|ref|XP_013175520.1|	PREDICTED: kinesin-like protein KIF21B [Papilio xuthus]
	274	Novel00798	54.1148	131.354	-1.2794	0.012572	1	chr13	13523987	13529166	4622	gi|768422827|ref|XP_011552290.1|	PREDICTED: microtubule-associated protein tau isoform X2 [Plutella xylostella]
	275	Novel00932	88.067	22.4336	1.9729	0.036968	1	chr14	6382120	6390186	1627	-	-
	276	Novel00955	385.067	62.9675	2.6124	5.758e-08	0.00020357	chr14	22849146	22852009	2005	gi|608788995|gb|AHW57301.1|	CYP6AB47 [Chilo suppressalis]
	277	Novel01038	1072.83	239.693	2.1622	0.00027942	0.19757	chr15	17059514	17061672	686	gi|909562820|ref|XP_013136599.1|	PREDICTED: chorion class CA protein ERA.1-like [Papilio polytes]
	278	Novel01065	95.7732	34.1071	1.4895	0.010948	1	chr15	2268032	2268452	421	-	-
	279	Novel01092	13.6813	1.35971	3.3308	0.040894	1	chr15	17057942	17065643	513	gi|861613110|gb|KMQ85605.1|	reverse transcriptase [Lasius niger]
	280	Novel01122	64.5399	24.2517	1.4121	0.048116	1	chr16	11028856	11034457	4498	gi|910347296|ref|XP_013177579.1|	PREDICTED: uncharacterized protein LOC106125039 [Papilio xuthus]
	281	Novel01171	87.3423	39.3813	1.1492	0.048526	1	chr16	16950617	16983927	5444	gi|913324087|ref|XP_013193342.1|	PREDICTED: uncharacterized protein LOC106137125 [Amyelois transitella]
	282	Novel01190	12.6608	0.679855	4.219	0.021883	1	chr17	2883393	2885674	1524	-	-
	283	Novel01262	473.085	66.1515	2.8383	0.019765	1	chr17	20945860	20954867	1142	gi|909582009|ref|XP_013147015.1|	PREDICTED: uncharacterized protein LOC106109912 [Papilio polytes]
	284	Novel01351	253.642	1451.51	-2.5167	0.040142	1	chr18	13511159	13520269	1638	gi|913317467|ref|XP_013189721.1|	PREDICTED: putative neuropeptide precursor protein isoform X1 [Amyelois transitella]
	285	Novel01365	211.279	78.4921	1.4285	0.0041043	0.9064	chr18	20600680	20645905	3241	gi|512911685|ref|XP_004927473.1|	protein msta [Bombyx mori]
	286	Novel01404	117.821	50.2869	1.2283	0.025674	1	chr19	11894931	11901270	3971	gi|943953463|ref|XP_014359626.1|	PREDICTED: uncharacterized protein LOC106711740 isoform X1 [Papilio machaon]
	287	Novel01408	19.0794	2.28832	3.0597	0.02644	1	chr19	14986528	14988538	876	gi|913329945|ref|XP_013196470.1|	PREDICTED: uncharacterized protein LOC106139546 [Amyelois transitella]
	288	Novel01433	196.429	47.9098	2.0356	0.00012792	0.10768	chr19	1450968	1455459	3954	-	-
	289	Novel01491	3.84763	42.6158	-3.4693	0.015783	1	chr2	522095	534657	613	gi|512888402|ref|XP_004922081.1|	mitoferrin [Bombyx mori]
	290	Novel01515	2294.55	746.603	1.6198	0.013102	1	chr2	15351283	15360321	2165	gi|913326431|ref|XP_013194623.1|	PREDICTED: heparanase-like [Amyelois transitella]
	291	Novel01616	32.9199	8.5358	1.9474	0.041499	1	chr2	3667924	3672861	304	gi|156630481|sp|P85210.1|CECD_GALME	RecName: Full=Cecropin-D-like peptide
	292	Novel01620	3.49899	26.0528	-2.8964	0.014939	1	chr2	7726775	7728371	1201	-	-
	293	Novel01641	1388.81	3759.78	-1.4368	0.014082	1	chr2	16877717	16928702	11761	gi|913328508|ref|XP_013195768.1|	PREDICTED: titin-like, partial [Amyelois transitella]
	294	Novel01642	8.00578	30.4232	-1.9261	0.040373	1	chr2	16931739	16947900	3440	gi|913328508|ref|XP_013195768.1|	PREDICTED: titin-like, partial [Amyelois transitella]
	295	Novel01678	7.45428	54.41	-2.8677	0.023431	1	chr2	31503002	31507508	3812	gi|909572285|ref|XP_013141759.1|	PREDICTED: uncharacterized protein LOC106105849 [Papilio polytes]
	296	Novel01774	340.912	87.1679	1.9675	0.014439	1	chr20	18233816	18236910	2768	gi|930668726|gb|KPJ09732.1|	X-linked retinitis pigmentosa GTPase regulator-like [Papilio machaon]
	297	Novel01806	4.35469	36.5106	-3.0677	0.002226	0.65008	chr20	8643344	8645162	791	-	-
	298	Novel01853	35.3268	83.775	-1.2458	0.036907	1	chr21	3538647	3548321	494	gi|768430881|ref|XP_011556687.1|	PREDICTED: synapse-associated protein of 47 kDa-like [Plutella xylostella]
	299	Novel01877	6.6587	29.4546	-2.1452	0.021817	1	chr21	17178823	17195499	1288	gi|946724952|gb|ALM30328.1|	leucokinin precursor [Chilo suppressalis]
	300	Novel02003	528.36	151.253	1.8046	3.3716e-05	0.049666	chr22	17086230	17089790	3127	-	-
	301	Novel02035	66.6869	27.5669	1.2745	0.049636	1	chr22	6311352	6315739	4128	gi|930669263|gb|KPJ10166.1|	hypothetical protein RR48_04989 [Papilio machaon]
	302	Novel02054	508.942	1023.47	-1.0079	0.01104	1	chr22	11910858	11921832	2472	gi|913321206|ref|XP_013191754.1|	PREDICTED: dual specificity protein phosphatase 23-like [Amyelois transitella]
	303	Novel02069	8.15477	35.7917	-2.1339	0.03475	1	chr22	16573132	16573615	484	-	-
	304	Novel02071	124.359	42.0543	1.5642	0.034453	1	chr22	16917320	16936000	3868	gi|909556223|ref|XP_013149644.1|	PREDICTED: facilitated trehalose transporter Tret1-like [Papilio polytes]
	305	Novel02123	48.4706	15.4351	1.6509	0.028284	1	chr23	17067604	17069579	1513	-	-
	306	Novel02156	231.157	59.6681	1.9538	8.7836e-05	0.090557	chr23	13260875	13272357	3476	gi|1000478154|gb|AML39475.1|	serine protease [Ostrinia furnacalis]
	307	Novel02301	245.715	108.605	1.1779	0.028361	1	chr26	202377	204799	1672	gi|768441671|ref|XP_011562574.1|	PREDICTED: probable tyrosyl-DNA phosphodiesterase [Plutella xylostella]
	308	Novel02322	302.397	138.196	1.1297	0.015972	1	chr26	4262886	4264786	1280	gi|749719173|gb|KII67035.1|	Retrovirus-related Pol polyprotein from transposon 17.6 [Thelohanellus kitauei]
	309	Novel02375	44.9182	114.334	-1.3479	0.015825	1	chr26	11268939	11273821	4192	-	-
	310	Novel02461	10.6792	0.339928	4.9734	0.025603	1	chr26	8543963	8551947	1224	gi|12698289|dbj|BAB21761.1|	polyprotein, partial [Bombyx mori]
	311	Novel02503	141.414	54.1365	1.3852	0.010101	1	chr26	14488472	14489683	862	-	-
	312	Novel02506	16.7555	0.299139	5.8077	0.0084885	1	chr27	181830	184456	1568	gi|1048058589|ref|XP_017482686.1|	PREDICTED: uncharacterized protein K02A2.6-like [Rhagoletis zephyria]
	313	Novel02511	218.765	107.644	1.0231	0.04829	1	chr27	262364	274112	937	gi|324310428|gb|ADY25051.1|	cytochrome c oxidase subunit I, partial (mitochondrion) [Chilo suppressalis]
	314	Novel02540	71.9695	25.461	1.4991	0.029187	1	chr27	7932564	7934000	1123	gi|914575927|gb|KOB77888.1|	Thrombospondin [Operophtera brumata]
	315	Novel02589	18110.8	7656.6	1.2421	0.025341	1	chr27	255429	267739	931	gi|324310428|gb|ADY25051.1|	cytochrome c oxidase subunit I, partial (mitochondrion) [Chilo suppressalis]
	316	Novel02591	693.66	280.673	1.3053	0.008687	1	chr27	256590	257003	331	gi|194319620|gb|ACF48200.1|	cytochrome oxidase subunit I, partial (mitochondrion) [Plastingia naga]
	317	Novel02634	192.358	7.18245	4.7432	0.006704	1	chr27	8436252	8437312	850	gi|943964056|ref|XP_014364293.1|	PREDICTED: uncharacterized protein LOC106715505 [Papilio machaon]
	318	Novel02677	2058.26	615.786	1.7409	0.0043868	0.91231	chr28	2443401	2447536	4136	gi|913296718|ref|XP_013185551.1|	PREDICTED: uncharacterized protein LOC106131105 [Amyelois transitella]
	319	Novel02710	0.366846	32.7242	-6.479	0.0024863	0.69763	chr28	7814300	7822011	698	gi|913327505|ref|XP_013195210.1|	PREDICTED: uncharacterized protein LOC106138577 [Amyelois transitella]
	320	Novel02711	16.3039	268.125	-4.0396	0.0093108	1	chr28	7823967	7839440	3895	gi|913327505|ref|XP_013195210.1|	PREDICTED: uncharacterized protein LOC106138577 [Amyelois transitella]
	321	Novel02740	167.015	44.9072	1.895	0.00037127	0.23537	chr28	13084991	13086740	1750	gi|768429721|ref|XP_011556051.1|	PREDICTED: RNA-directed DNA polymerase from mobile element jockey-like [Plutella xylostella]
	322	Novel02811	22.0366	3.91598	2.4925	0.037553	1	chr29	2796288	2804372	835	gi|910347010|ref|XP_013177425.1|	PREDICTED: uncharacterized protein LOC106124934 isoform X1 [Papilio xuthus]
	323	Novel02832	31.5922	7.21448	2.1306	0.021414	1	chr29	11958834	11963444	2186	-	-
	324	Novel02846	251.051	62.8308	1.9984	0.0065547	1	chr29	8171422	8175693	4272	-	-
	325	Novel02861	570.995	1390.05	-1.2836	0.020502	1	chr29	12761591	12763037	1395	gi|943957535|ref|XP_014361533.1|	PREDICTED: 60S ribosomal protein L19-2-like, partial [Papilio machaon]
	326	Novel02928	36.4151	2794.01	-6.2617	1.8649e-34	3.2966e-30	chr3	28726834	28727821	889	gi|930667184|gb|KPJ08272.1|	Actin-5C [Papilio machaon]
	327	Novel03091	12.5172	41.4784	-1.7284	0.027675	1	chr4	553535	555001	1225	gi|827557311|ref|XP_012549926.1|	THAP domain-containing protein 2-like [Bombyx mori]
	328	Novel03095	35.3256	8.93733	1.9828	0.034273	1	chr4	3974765	3975459	602	-	-
	329	Novel03101	42.3173	12.0855	1.808	0.030483	1	chr4	4593962	4595520	1363	gi|512937756|ref|XP_004933842.1|	uncharacterized protein LOC101744296 [Bombyx mori]
	330	Novel03112	70.622	307.252	-2.1212	0.038415	1	chr4	9868975	9886879	3945	gi|913306940|ref|XP_013183929.1|	PREDICTED: uncharacterized protein LOC106129803 [Amyelois transitella]
	331	Novel03190	267.845	75.1169	1.8342	0.030292	1	chr5	10282048	10285034	2780	-	-
	332	Novel03192	3356.44	1162.01	1.5303	0.047045	1	chr5	10298688	10308782	4185	-	-
	333	Novel03202	90.296	39.3173	1.1995	0.039033	1	chr5	14007746	14016933	2356	gi|913304117|ref|XP_013201040.1|	PREDICTED: RNA-directed DNA polymerase from mobile element jockey isoform X1 [Amyelois transitella]
	334	Novel03255	216.77	97.4323	1.1537	0.0238	1	chr5	7808976	7819474	3424	gi|768429100|ref|XP_011555716.1|	PREDICTED: uncharacterized protein LOC105386785 [Plutella xylostella]
	335	Novel03263	308.532	87.8351	1.8125	0.00017917	0.14396	chr5	10269764	10270866	939	-	-
	336	Novel03264	867.482	207.039	2.0669	0.030969	1	chr5	10271554	10273164	1211	gi|930681186|gb|KPJ20726.1|	hypothetical protein RR46_00012 [Papilio xuthus]
	337	Novel03265	2553.83	596.342	2.0985	0.0073445	1	chr5	10276022	10277412	1084	-	-
	338	Novel03266	350.29	63.1522	2.4716	0.010892	1	chr5	10283469	10287370	2049	-	-
	339	Novel03268	33.0284	4.89497	2.7543	0.019289	1	chr5	10312841	10315755	1221	-	-
	340	Novel03315	71.1746	165.933	-1.2212	0.048026	1	chr5	26238057	26240942	2263	gi|768423748|ref|XP_011552795.1|	PREDICTED: uncharacterized protein K02A2.6-like [Plutella xylostella]
	341	Novel03364	5.19301	37.9952	-2.8712	0.0029276	0.7339	chr6	13594459	13597241	384	gi|913334143|ref|XP_013198773.1|	PREDICTED: LOW QUALITY PROTEIN: nucleolar complex protein 4 homolog B-like [Amyelois transitella]
	342	Novel03387	13996.1	2455.88	2.5107	0.037791	1	chr6	20086988	20087916	929	gi|768415499|ref|XP_011548302.1|	PREDICTED: uncharacterized protein LOC105380433 [Plutella xylostella]
	343	Novel03399	5443.15	1813.32	1.5858	0.024485	1	chr6	24539167	24598109	3983	gi|1063195383|gb|AON96581.1|	hemocytin [Bicyclus anynana]
	344	Novel03439	1794.27	759.993	1.2393	0.0073841	1	chr6	9695791	9701705	2103	gi|512886084|ref|XP_004921702.1|	fungus-induced protein 1 [Bombyx mori]
	345	Novel03471	371.853	120.319	1.6279	0.00058	0.33073	chr6	18023888	18025505	1618	gi|768446976|ref|XP_011565455.1|	PREDICTED: uncharacterized protein LOC105395212 [Plutella xylostella]
	346	Novel03518	71.7927	164.618	-1.1972	0.018175	1	chr6	29441135	29454275	1660	gi|910315072|ref|XP_013181785.1|	PREDICTED: probable phenylalanine--tRNA ligase alpha subunit [Papilio xuthus]
	347	Novel03612	2.89363	20.9972	-2.8592	0.033374	1	chr7	14868179	14872011	3484	gi|998497725|ref|XP_015524651.1|	PREDICTED: uncharacterized protein K02A2.6-like [Neodiprion lecontei]
	348	Novel03639	10.1823	37.9839	-1.8993	0.034977	1	chr7	29138347	29140231	1447	gi|307173098|gb|EFN64217.1|	THAP domain-containing protein 9, partial [Camponotus floridanus]
	349	Novel03649	0.366846	118.762	-8.3387	0.0037568	0.8514	chr8	2854047	2858464	3188	gi|262527588|gb|ACY69027.1|	mutant cadherin [Helicoverpa armigera]
	350	Novel03669	36.9256	11.5592	1.6756	0.046737	1	chr8	13487853	13489058	1206	-	-
	351	Novel03672	34.4367	1.8196	4.2423	0.030533	1	chr8	14084628	14086163	1378	gi|918299175|gb|KOF73851.1|	hypothetical protein OCBIM_22037217mg [Octopus bimaculoides]
	352	Novel03681	995.747	408.629	1.285	0.0083503	1	chr8	18620950	18632313	1120	gi|768449331|ref|XP_011566745.1|	PREDICTED: lambda-crystallin [Plutella xylostella]
	353	Novel03766	318.798	145.988	1.1268	0.033978	1	chr9	7525973	7558537	2779	gi|913318284|ref|XP_013190163.1|	PREDICTED: serum response factor homolog A [Amyelois transitella]
	354	Novel03815	45.7486	12.3206	1.8927	0.041066	1	chr9	3120498	3148144	2097	gi|302403441|gb|ADL38969.1|	aminopeptidase N2 [Diatraea saccharalis]
	355	Novel03846	188.493	60.256	1.6453	0.0014405	0.53122	chr9	24057860	24059237	546	-	-
	356	Novel04010	75.9251	15.6031	2.2827	0.01619	1	scaffold204.len1092386_1_2	263532	264759	1206	-	-
	357	Novel04136	9.27662	41.3256	-2.1554	0.0099913	1	scaffold304.len601972_1_2	274	4963	2551	gi|913323941|ref|XP_013193261.1|	PREDICTED: monocarboxylate transporter 14-like [Amyelois transitella]
	358	Novel04194	438.87	953.528	-1.1195	0.048301	1	scaffold384.len333002_1_2	51453	83667	2742	gi|910315260|ref|XP_013181894.1|	PREDICTED: probable lysine--tRNA ligase, cytoplasmic [Papilio xuthus]
	359	Novel04253	10.8804	0	15	0.009935	1	scaffold453.len211947_1_2	4492	9606	628	gi|803071328|gb|AKA95280.1|	ecdysone-responsive G-protein coupled protein-2 [Helicoverpa armigera]
	360	Novel04382	24.7226	84.927	-1.7804	0.0054989	1	scaffold97.len2227468_5_6	31540	34560	2838	gi|939685365|ref|XP_014299967.1|	PREDICTED: uncharacterized protein LOC103569118 [Microplitis demolitor]
Note: Hep_12h: 2-heptanol treatment for 12 hours; Hep_36h: 2-heptanol treatment for 36 hours; Ced_12h: α-cedrene treatment for 12 hours; Ced_36h: α-cedrene treatment for 36 hours; Hex_12h: n-hexane treatment for 12 hours; Hex_36h: 2-hexane treatment for 36 hours.

## Sheet: S4
Table S4. Primers for quantitative real-time PCR (qPCR)
Name	Sequence	Target gene	Note
EF-F	TGAACCCCCATACAGCGAATCC	Elongation factor 1 alpha	internal control
EF-R	TCTCCGTGCCAACCAGAAATAGG
Vg-F	AGCTCAGTCCGCTAAATGGA	Vitellogenin
Vg-R	GCCCAGTTCGTGGTGTCTAT
Krh1-F	AGCCACTTCCCTACCTCCTA	Krüppel homolog 1
Krh1-R	TAAGGCATTGGGGACTCGTT
